# Supplementary material for: Transcriptome analysis of Asparagus officinalis reveals genes involved in the biosynthesis of rutin and protodioscin
Source: PLoS One. 2019 Jul 22;14(7):e0219973. doi: 10.1371/journal.pone.0219973 (PMC6645489; doi:10.1371/journal.pone.0219973)
Supplement: S1 Table — (XLSX) [file pone.0219973.s001.xlsx]

## Sheet: Table S1
Table S1. Primer list for qPCR.
Gene	Contig No.	Primer sequence
4CL	Forward : c65364_g1_i1	GGCCTTCGTAGTTCCATCTAAA
	Reverse : c65364_g1_i1	TGAAATACACCCTCTGCAATCT
	Forward : c72399_g1_i1	CGTCGATGGTGATGACGATTA
	Reverse : c72399_g1_i1	CGACATCCACAAGCAATTCAC
	Forward : c92756_g1_i1,2	CTGCTGTTCCCATAGCCTAAT
	Reverse : c92756_g1_i1,2	CGGGTCTGTCTCCAAGTAAAC
	Forward : c47648_g1_i1	CGGTGGAGGAGTCGATGA
	Reverse : c47648_g1_i1	GCTCCTCTCCCTCCCATAAA
	Forward : c92525_g1_i1	CAAGAGGATCAGAGTGGTGAAG
	Reverse : c92525_g1_i1	TGGCATCTTATCGTCGGTTATT
CHS	Forward : c76795_g1_i1	CCTCTGAGCTCTCCTCATCT
	Reverse : c76795_g1_i1	CACAAAGGGACTACTGCTAAGT
	Forward : c83185_g1_i1	AGGAGGTCGGAGAAGATGAA
	Reverse : c83185_g1_i1	GCACAACGGTCTCAACAGTA
	Forward : c151453_g1_i1	GAGGAGGAAGTCAGAGGAGAA
	Reverse : c151453_g1_i1	ACTGTAATCCCAGGTCCAAATC
CHI	Forward : c78488_g1_i3	GGCTACTCAAGGTCTCTCCTAT
	Reverse : c78488_g1_i3	TCACCCACCATCACCATTTC
FLS	Forward : c84298_g1_i2	GTTCAACCCACCAAGGTCTATC
	Reverse : c84298_g1_i2	GACAATCGGGCTTACGTGTATC
	Forward : c88325_g1_i2	TGCATGCTGGTCGCTAAA
	Reverse : c88325_g1_i2	GTGCCTAGCTAGTACCTCATAATC
HMG	Forward : c71742_g1_i2	GGTCACGACTCTGGTAACTTTC
	Reverse : c71742_g1_i2	CTCGGTTGTACTTCAACGACTT
DXP	Forward : c81038_g1_i1	GAGGGAGAGAGGGTAGCATTA
	Reverse : c81038_g1_i1	GCATCGGCCACTGTTATCT
Actin_1	Forward : c79113_g3_i2	CCAAGGCAGAGTACGATGAA
	Reverse : c79113_g3_i2	CCACCTCAAGACAGCTAGATAC
