# Supplementary material for: Transcriptome analysis of Asparagus officinalis reveals genes involved in the biosynthesis of rutin and protodioscin
Source: PLoS One. 2019 Jul 22;14(7):e0219973. doi: 10.1371/journal.pone.0219973 (PMC6645489; doi:10.1371/journal.pone.0219973)
Supplement: S3 Table — (XLSX) [file pone.0219973.s003.xlsx]

## Sheet: Table S3
Table S3. The putative unigene set identified by BLASTx analysis using public protein
databases, including the NCBI NR protein database.
Query		Subject
Name	Length	Description	Accession	Length	E-Value
c100002_g1_i1	202	reverse transcriptase, partial [Prunus mume]	ACZ36935.1	88	4e-25
c100005_g1_i1	658	PREDICTED: nucleolin [Nomascus leucogenys]	XP_012359239.1	506	1e-121
c100013_g1_i1	215	site-specific DNA-methyltransferase [Bacteroides ovatus]	WP_050554622.1	307	2e-20
c100016_g1_i1	241	biotin carboxylase [Bacteroides fragilis]	WP_032573939.1	377	3e-32
c100029_g1_i1	262	putative Ty-1 copia retrotransposon [Phaseolus vulgaris]	AER13159.1	867	4e-15
c100037_g1_i1	499	putative ferredoxin hydrogenase HydA1 [Bacteroides sp. 2_1_33B]	WP_008772188.1	596	1e-56
c100047_g1_i1	254	methionine--tRNA ligase [Bifidobacterium thermophilum]	WP_033493543.1	632	8e-48
c100048_g1_i1	278	SMI1/KNR4 family protein [Myroides sp. ZB35]	WP_006265752.1	449	3e-53
c100052_g1_i1	602	hypothetical protein HMPREF6485_2466 [Prevotella buccae ATCC 33574]	WP_004346614.1	738	1e-81
c100056_g1_i1	581	50S ribosomal protein L25 [Prevotella sp. S7-1-8]	WP_036893422.1	208	9e-27
c100060_g1_i1	229	cytochrome P450 like_TBP [Nicotiana tabacum]	BAA10929.1	530	6e-07
c100062_g1_i1	284	Isoprenyl transferase, partial [Candidatus Saccharibacteria bacterium GW2011_GWC2_48_9]	KKW01256.1	184	1e-18
c100068_g1_i1	240	membrane-bound dehydrogenase domain protein [Rubinisphaera brasiliensis DSM 5305]	WP_013630693.1	868	7e-20
c100069_g1_i1	211	hypothetical protein [Microbacterium gubbeenense]	WP_029153500.1	204	2e-11
c100071_g1_i1	420	PREDICTED: leucine-rich repeat extensin-like protein 2 [Nicotiana sylvestris]	XP_009800403.1	138	5e-08
c100076_g1_i1	276	PREDICTED: uncharacterized protein LOC104883877 [Beta vulgaris subsp. vulgaris]	XP_010666749.1	1140	1e-06
c100084_g1_i1	464	thioredoxin [Flavobacterium sp. B17]	WP_042720242.1	99	4e-24
c100095_g1_i1	252	hypothetical protein HMPREF9148_00143 [Prevotella sp. F0091]	WP_021671373.1	135	1e-21
c100099_g1_i1	506	amidophosphoribosyltransferase [Prevotella bryantii B14]	WP_006281961.1	474	1e-95
c100107_g1_i1	366	CDP-alcohol phosphatidyltransferase [[Hallella] seregens]	WP_027952518.1	313	1e-50
c100108_g1_i1	238	CYSTM1, partial [synthetic construct]	NP_115788.1	97	2e-10
c10011_g1_i1	220	CarD family transcriptional regulator [Mesorhizobium sp. F7]	WP_047565183.1	160	4e-38
c100113_g1_i1	228	AAA family ATPase [Corynebacterium ihumii]	WP_051106232.1	429	8e-14
c100114_g1_i1	324	translation factor Sua5 [Chryseobacterium koreense CCUG 49689]	WP_048499216.1	203	3e-36
c100117_g1_i1	213	NADP-dependent oxidoreductase [Scytonema hofmannii PCC 7110]	WP_017739928.1	338	2e-18
c10012_g1_i1	653	TonB-dependent receptor plug [Prevotella multisaccharivorax DSM 17128]	WP_007575671.1	995	6e-123
c100126_g1_i1	393	PREDICTED: LOW QUALITY PROTEIN: aluminum-activated malate transporter 10-like [Elaeis guineensis]	XP_010919295.1	493	5e-06
c100127_g1_i1	269	hypothetical protein IX84_06245 [Phaeodactylibacter xiamenensis]	WP_052515798.1	396	1e-20
c100138_g1_i1	452	hypothetical protein ACM44_04445 [Chryseobacterium koreense CCUG 49689]	WP_083993645.1	521	2e-54
c100141_g1_i1	451	PREDICTED: protein TPX2-like [Elaeis guineensis]	XP_010929249.1	828	9e-35
c100151_g1_i1	423	translational GTPase TypA [Chryseobacterium sp. YR477]	WP_047433422.1	601	1e-82
c100162_g1_i1	234	alpha/beta hydrolase [Mycobacterium iranicum]	WP_024447137.1	345	1e-37
c100164_g1_i1	217	hypothetical protein LACJE0001_1464 [Lactobacillus jensenii 269-3]	EEQ24559.1	174	3e-14
c100167_g1_i1	286	L-fucose:H+ symporter permease [Prevotella bergensis DSM 17361]	WP_007174332.1	408	1e-39
c100168_g1_i1	288	phosphonate ABC transporter ATP-binding protein [Riemerella columbina]	WP_018674948.1	260	6e-51
c100169_g1_i1	422	aldehyde dehydrogenase [Corynebacterium durum]	WP_040359012.1	1160	2e-53
c100170_g1_i1	275	ABC transporter [[Clostridium] stercorarium subsp. leptospartum DSM 9219]	WP_015358689.1	333	7e-29
c100175_g1_i1	209	hypothetical protein [Salinispora pacifica]	WP_029130420.1	475	4e-06
c100177_g1_i1	205	hypothetical protein ZOSMA_103G00110 [Zostera marina]	KMZ76306.1	499	2e-09
c100181_g1_i1	756	50S ribosomal protein L19 [Corynebacterium vitaeruminis DSM 20294]	WP_025253095.1	113	4e-70
c100183_g1_i1	1001	integrase core domain protein [Prevotella disiens JCM 6334 = ATCC 29426]	WP_021669561.1	315	0
c100188_g1_i1	250	polyprotein [Citrus sinensis]	AFB73911.1	1309	3e-24
c100192_g1_i1	220	hypothetical protein HMPREF6485_2464 [Prevotella buccae ATCC 33574]	WP_004346612.1	584	4e-06
c100201_g1_i1	297	nucleosome assembly protein 1-like 4, isoform CRA_a [Homo sapiens]	EAX02532.1	256	3e-38
c100205_g1_i1	245	lipid A biosynthesis lauroyl acyltransferase [Corynebacterium vitaeruminis DSM 20294]	WP_025252962.1	304	4e-15
c100213_g1_i1	269	putative thiol:disulfide interchange protein DsbD [Prevotella sp. CAG:604]	CDA58235.1	722	3e-36
c100215_g1_i1	564	PREDICTED: histone deacetylase 19-like [Camelina sativa]	XP_010496650.1	248	5e-08
c100217_g1_i1	363	DNA-directed RNA polymerase subunit beta' [Microbacterium sp. ZOR0019]	WP_047520787.1	1291	2e-59
c100221_g1_i1	238	PREDICTED: uncharacterized protein LOC104451992 [Eucalyptus grandis]	XP_010064836.1	1354	2e-38
c100227_g1_i1	427	DNA-binding protein [Clavibacter cf. michiganensis LMG 26808]	WP_043584977.1	686	1e-36
c100235_g1_i1	259	hypothetical protein P022_00179 [Enterococcus faecalis EnGen0422]	EOL89794.1	158	6e-49
c100254_g1_i1	269	alanine--tRNA ligase [Prevotella sp. ICM33]	ETS97120.1	887	2e-39
c100255_g1_i1	251	porphobilinogen synthase [Chryseobacterium jeonii]	WP_039351593.1	330	4e-41
c100267_g1_i1	451	PREDICTED: uncharacterized protein LOC104221828 [Nicotiana sylvestris]	XP_009771264.1	390	5e-10
c100269_g1_i1	365	cinnamoyl-CoA reductase, putative [Ricinus communis]	XP_002526627.1	100	6e-11
c10027_g1_i1	374	cell surface protein SprA [[Hallella] seregens]	WP_027952673.1	2568	2e-59
c100275_g1_i1	253	hypothetical protein TM7x_01520 [Candidatus Saccharibacteria oral taxon TM7x]	WP_039327240.1	838	7e-23
c100279_g1_i1	235	hypothetical protein (mitochondrion) [Zea mays]	YP_588300.1	117	1e-13
c100293_g1_i1	272	hypothetical protein [Lewinella cohaerens]	WP_020539303.1	539	5e-16
c100294_g1_i1	225	cell division protein FtsA [Chryseobacterium sp. YR203]	WP_034739888.1	461	1e-12
c100301_g1_i1	269	pyridoxamine kinase [Corynebacterium vitaeruminis DSM 20294]	WP_025253301.1	283	5e-46
c100305_g1_i1	383	electron transport complex, RnfABCDGE type, G subunit [Prevotella dentalis DSM 3688]	WP_005843290.1	205	3e-44
c100310_g1_i1	317	Tetratricopeptide TPR_1 repeat-containing protein [Prevotella multisaccharivorax DSM 17128]	WP_007573844.1	484	8e-08
c100322_g1_i1	357	elongation factor 4 [Bergeyella zoohelcum]	WP_034985423.1	598	3e-68
c100323_g1_i1	275	phosphate ABC transporter permease PstA [Tannerella sp. CAG:51]	CDD89249.1	280	2e-21
c100324_g1_i1	481	PREDICTED: uncharacterized protein LOC105046877 [Elaeis guineensis]	XP_010923926.1	719	1e-22
c100326_g1_i1	293	amino acid transporter [Chryseobacterium hispalense]	WP_029297323.1	556	8e-39
c100332_g1_i1	510	uncharacterized protein BN673_00621 [Prevotella sp. CAG:474]	CDC99857.1	1216	6e-47
c100334_g1_i1	529	hypothetical protein ACD_63C00250G0001 [uncultured bacterium]	EKD49159.1	336	1e-16
c100339_g1_i1	249	hypothetical protein [uncultured Acidobacteriales bacterium HF0200_23L05]	ADI18104.1	91	7e-09
c100349_g1_i1	276	glycine C-acetyltransferase [Prevotella sp. CAG:474]	CDD00377.1	395	3e-49
c100359_g1_i1	390	excinuclease ABC subunit A, partial [Prevotella melaninogenica DNF00666]	KGF51928.1	457	2e-66
c100371_g1_i1	236	PREDICTED: metalloproteinase inhibitor 2-like [Elephantulus edwardii]	XP_006886230.1	143	1e-54
c100380_g1_i1	255	iron ABC transporter ATP-binding protein [Candidatus Saccharibacteria bacterium RIFCSPHIGHO2_12_FULL_47_16]	AKM80166.1	593	3e-16
c100384_g1_i1	321	hypothetical protein NSP_17340 [Nodularia spumigena CCY9414]	WP_006197618.1	220	2e-28
c100385_g1_i1	314	multidrug resistance protein, AcrA/AcrE family [Flavobacteriaceae bacterium 3519-10]	WP_015807120.1	409	8e-12
c100392_g1_i1	316	hypothetical protein, partial [Homo sapiens]	CAB43319.1	316	6e-67
c100396_g1_i1	301	hypothetical protein Premu_1111 [Prevotella multisaccharivorax DSM 17128]	EGN56551.1	976	6e-34
c100400_g1_i1	253	PREDICTED: uncharacterized protein LOC104891245 [Beta vulgaris subsp. vulgaris]	XP_010675209.1	170	1e-13
c100406_g1_i1	216	signal transduction histidine kinase [Prevotella dentalis DSM 3688]	AGB29152.1	1110	7e-16
c100410_g1_i1	481	hypothetical protein [Prevotella sp. AGR2160]	WP_028909747.1	797	9e-77
c100411_g1_i1	260	phage prohead protease, HK97 family, partial [Leifsonia aquatica ATCC 14665]	WP_021763214.1	432	2e-18
c100423_g1_i1	222	PREDICTED: endoplasmic reticulum-Golgi intermediate compartment protein 1 isoform X1 [Colobus angolensis palliatus]	XP_011803190.1	307	7e-27
c100428_g1_i1	343	carbohydrate-binding protein SusD [Flavobacterium beibuense F44-8]	WP_035135385.1	535	1e-45
c100439_g1_i1	320	aminopeptidase C [Actinomyces cardiffensis F0333]	WP_005964389.1	445	5e-33
c100447_g1_i1	232	5-aminolevulinate synthase [alpha proteobacterium U9-1i]	GAM99481.1	407	7e-40
c100450_g1_i1	316	hypothetical protein HMPREF1531_02165 [Propionibacterium sp. oral taxon 192 str. F0372]	WP_016669949.1	153	4e-06
c100451_g1_i1	792	hypothetical protein [Prevotella bryantii]	WP_039870759.1	288	8e-112
c100453_g1_i1	265	PREDICTED: uncharacterized protein LOC104249984 [Nicotiana sylvestris]	XP_009804827.1	1050	8e-13
c100457_g1_i1	394	gag-pol polyprotein [Rosa rugosa]	AFP55546.1	1180	4e-19
c10046_g1_i1	710	PREDICTED: auxin-responsive protein IAA33-like [Elaeis guineensis]	XP_010929472.1	180	7e-39
c100460_g1_i1	213	hypothetical protein [Gentiana scabra x Gentiana triflora]	BAL46523.1	1152	1e-15
c100463_g1_i1	308	glutamate synthase large subunit [Gryllotalpicola ginsengisoli]	WP_022880795.1	1524	2e-39
c100469_g1_i1	264	hypothetical protein OA84_03540 [Chryseobacterium solincola]	WP_039342342.1	565	2e-26
c100474_g1_i1	398	cyclin A2, partial [Oryctolagus cuniculus]	ABW77418.1	308	5e-87
c100475_g1_i1	295	ABC transporter ATP-binding protein [Lewinella cohaerens]	WP_020535287.1	210	3e-37
c10048_g1_i1	368	OmpA/MotB domain protein [Prevotella multisaccharivorax DSM 17128]	WP_007575218.1	284	7e-73
c100483_g1_i1	430	ribosomal large subunit pseudouridine synthase D [uncultured organism]	ACT97528.1	274	4e-82
c100484_g1_i1	261	subtilisin-like serine protease [Pyrinomonas methylaliphatogenes]	WP_083437700.1	658	5e-20
c100487_g1_i1	497	PREDICTED: uncharacterized protein LOC101781465 [Setaria italica]	XP_004963682.1	986	1e-19
c100493_g1_i1	292	Tryptophan synthase beta chain [Fermentimonas caenicola]	WP_045090471.1	395	3e-48
c100502_g1_i1	240	PREDICTED: uncharacterized protein LOC105435721 isoform X2 [Cucumis sativus]	XP_011656345.1	1908	1e-06
c100506_g1_i1	336	hypothetical protein HMPREF1032_00665 [Subdoligranulum sp. 4_3_54A2FAA]	WP_009325085.1	906	7e-20
c100510_g1_i1	230	PREDICTED: uncharacterized protein LOC103697661 [Phoenix dactylifera]	XP_008777793.1	523	6e-20
c100514_g1_i1	395	THUMP domain protein [Prevotella oris F0302]	WP_004372229.1	497	8e-80
c10052_g1_i1	230	TIR-NBS type disease resistance protein [Populus trichocarpa]	ABF81452.1	1309	1e-22
c100523_g1_i1	207	PREDICTED: uncharacterized protein LOC103434004 [Malus domestica]	XP_008370540.1	250	9e-10
c100529_g1_i1	530	Thiosulfate sulfurtransferase sseB [Corynebacterium vitaeruminis DSM 20294]	AHI23699.1	299	6e-91
c10053_g1_i1	693	PREDICTED: protein SRC2 [Elaeis guineensis]	XP_010940561.1	285	2e-76
c100531_g1_i1	351	Recombinase [Propionibacterium freudenreichii]	WP_081083719.1	558	3e-08
c100532_g1_i1	308	PREDICTED: type IV inositol polyphosphate 5-phosphatase 9 [Elaeis guineensis]	XP_010939977.1	410	3e-43
c100535_g1_i1	319	hypothetical protein [Corynebacterium casei]	WP_025386917.1	186	4e-13
c100538_g1_i1	300	response regulator [Flavobacterium aquatile]	WP_035124313.1	148	2e-26
c100548_g1_i1	211	phosphoribosylformylglycinamidine synthase [Devosia riboflavina]	WP_035083349.1	222	9e-16
c10055_g1_i1	319	PREDICTED: phospholipase D zeta 1-like isoform X4 [Phoenix dactylifera]	XP_008775687.1	938	1e-22
c100552_g1_i1	748	acyl-ACP thioesterase [[Hallella] seregens]	WP_027952700.1	254	4e-56
c100558_g1_i1	208	protease modulator HflK [Singulisphaera acidiphila]	WP_026012051.1	474	4e-10
c100559_g1_i1	317	TonB-dependent receptor [Dyadobacter fermentans DSM 18053]	WP_015812501.1	736	5e-19
c100567_g1_i1	228	ATP-dependent Clp protease ATP-binding subunit [Prevotella baroniae]	WP_044122573.1	844	1e-35
c100574_g1_i1	219	putative Multi-sensor signal transduction histidine kinase [Candidatus Saccharimonas aalborgensis]	AGL62670.1	537	8e-15
c10058_g1_i1	292	peptidylprolyl isomerase [[Hallella] seregens]	WP_027952386.1	474	2e-46
c100583_g1_i1	304	hypothetical protein ING2E5B_0828 [Fermentimonas caenicola]	WP_045089403.1	733	5e-49
c100585_g1_i1	324	Mannonate dehydratase [Weissella cibaria]	WP_010370958.1	373	1e-39
c100587_g1_i1	283	phosphoribosylphosphoimidazolecarboxamideformyltransferase/IMP cyclohydrolase [Rhodococcus rhodnii LMG 5362]	EOM75197.1	511	8e-39
c100589_g1_i1	302	PREDICTED: uncharacterized protein LOC104804512 [Tarenaya hassleriana]	XP_010527127.1	1215	3e-11
c100595_g1_i1	227	Uncharacterized protein TCM_015088 [Theobroma cacao]	EOY23088.1	216	2e-11
c100596_g1_i1	355	polar amino acid ABC transporter permease, partial [Frigoribacterium sp. MEB024]	WP_043594157.1	272	8e-38
c100598_g1_i1	334	hypothetical protein [Prevotella baroniae]	WP_027444699.1	905	2e-11
c100600_g1_i1	447	cytochrome c oxidase subunit II [Leucobacter sp. UCD-THU]	WP_051066206.1	284	4e-33
c100601_g1_i1	286	PREDICTED: interferon-related developmental regulator 1 isoform X2 [Chlorocebus sabaeus]	XP_007980818.1	426	3e-06
c100605_g1_i1	239	hypothetical protein WOSG25_110430 [Weissella oryzae SG25]	WP_027699526.1	155	2e-07
c100609_g1_i1	240	primase [Nodosilinea nodulosa]	WP_017298210.1	434	5e-26
c10061_g1_i1	234	Uncharacterized protein TCM_038545 [Theobroma cacao]	EOY31592.1	141	2e-19
c100613_g1_i1	254	PREDICTED: uncharacterized protein LOC102610887 [Citrus sinensis]	XP_006475543.1	1274	2e-20
c100615_g1_i1	211	Cysteine-rich RLK (RECEPTOR-like protein kinase) 8 [Theobroma cacao]	EOY17116.1	1164	1e-24
c100616_g1_i1	210	polyketide synthase [Aphanizomenon sp. 10E6]	ADF88277.1	1667	5e-16
c100618_g1_i1	238	uncharacterized protein LOC105643694 [Jatropha curcas]	XP_012084271.1	108	1e-19
c100621_g1_i1	338	PREDICTED: mannan synthase 1-like [Phoenix dactylifera]	XP_008800552.1	530	3e-34
c100625_g1_i1	202	ADP-ribosylglycohydrolase [Prevotella bergensis DSM 17361]	WP_007174701.1	266	9e-15
c100631_g1_i1	403	Uncharacterized protein TCM_040446 [Theobroma cacao]	EOY32494.1	210	2e-08
c100634_g1_i1	202	GRAS family transcription factor, putative [Theobroma cacao]	EOY34567.1	537	4e-13
c100651_g1_i1	368	PrsW family intramembrane metalloprotease [[Hallella] seregens]	WP_027953137.1	341	3e-71
c100654_g1_i1	223	hypothetical protein SOVF_014300, partial [Spinacia oleracea]	KNA24590.1	500	3e-08
c100666_g1_i1	243	pectate lyase [[Hallella] seregens]	WP_027952247.1	1371	3e-24
c100672_g1_i1	280	PREDICTED: uncharacterized protein LOC105038823 [Elaeis guineensis]	XP_010913031.1	218	2e-09
c100676_g1_i1	313	putative secreted protein [Corynebacterium resistens DSM 45100]	WP_013889401.1	676	2e-06
c10068_g1_i1	1758	PREDICTED: glucuronoxylan 4-O-methyltransferase 3-like [Elaeis guineensis]	XP_010930428.1	284	6e-125
c100681_g1_i1	678	hypothetical protein I79_021320 [Cricetulus griseus]	EGW14071.1	59	4e-16
c100685_g1_i1	566	OSJNBb0080H08.8 [Oryza sativa Japonica Group]	CAE02382.2	1183	9e-23
c100697_g1_i1	249	hypothetical protein glysoja_009006, partial [Glycine soja]	KHN36978.1	228	3e-09
c100699_g1_i1	334	integrase core domain containing protein [Phaseolus vulgaris]	AFN88207.1	1387	3e-25
c100701_g1_i1	244	hypothetical protein JCM18909_2456 [Propionibacterium acnes JCM 18909]	GAE69260.1	209	6e-45
c100703_g1_i1	389	IS3 family transposase [Bifidobacterium longum subsp. suis]	KFI67935.1	307	2e-59
c100710_g1_i1	351	fumarate reductase/succinate dehydrogenase flavoprotein domain protein [Cellulomonas fimi ATCC 484]	WP_013772438.1	724	4e-15
c100714_g1_i1	302	PREDICTED: hyoscyamine 6-dioxygenase-like [Cicer arietinum]	XP_004491897.1	335	8e-06
c100727_g1_i1	253	Site-specific recombinase XerD [Bacteroides xylanisolvens]	WP_006743472.1	390	5e-47
c100730_g1_i1	246	hypothetical protein [Singulisphaera acidiphila]	WP_020465824.1	1983	1e-07
c100747_g1_i1	250	Cysteine-rich RLK (RECEPTOR-like protein kinase) 8 [Theobroma cacao]	EOY00074.1	1494	9e-09
c100755_g1_i1	499	PREDICTED: importin subunit alpha-1, partial [Rhinopithecus roxellana]	XP_010381955.1	219	1e-104
c100756_g1_i1	363	hypothetical protein [Prevotella bryantii]	WP_027453431.1	623	2e-26
c100765_g1_i1	250	hypothetical protein HMPREF0645_1698 [Prevotella bergensis DSM 17361]	WP_007173801.1	524	1e-34
c100767_g1_i1	284	PREDICTED: ethylene-responsive transcription factor ERF109-like [Elaeis guineensis]	XP_010943050.1	254	9e-15
c100770_g1_i1	324	UDP-3-O-(3-hydroxymyristoyl)glucosamine N-acyltransferase [Chryseobacterium sp. YR460]	WP_047399740.1	343	1e-54
c100772_g1_i1	313	uncharacterized protein LOC105641831 [Jatropha curcas]	XP_012081833.1	909	9e-08
c100774_g1_i1	357	50S ribosomal protein L3 [Chryseobacterium caeni]	WP_027383321.1	208	2e-70
c100779_g1_i1	237	NAD(P)-dependent oxidoreductase [Prevotella albensis]	WP_024990418.1	340	6e-37
c100781_g1_i1	342	sigma-70, region 4 [Prevotella baroniae F0067]	WP_021589256.1	164	6e-34
c100792_g1_i1	249	A Chain A, Solution Nmr Structure Of The C-terminal Domain (ctd) Of Moloney Murine Leukemia Virus Integrase, Northeast Structural Genomics Target Or41a	2M9U	89	1e-12
c100793_g1_i1	317	predicted protein [Bacteroides uniformis CAG:3]	CDE04759.1	1337	1e-28
c100794_g1_i1	355	E3 ubiquitin-protein ligase SINAT2-like protein [Ornithogalum longebracteatum]	AIZ68180.1	315	2e-19
c100795_g1_i1	245	peptide ABC transporter substrate-binding protein [Microbacterium sp. 71-23]	WP_045247884.1	541	2e-36
c100805_g1_i1	217	Phosphoenolpyruvate carboxylase [Beutenbergia cavernae DSM 12333]	WP_015883220.1	888	1e-14
c100808_g1_i1	292	hypothetical protein ThimaDRAFT_1928 [Thiocapsa marina 5811]	EGV18510.1	417	6e-14
c100813_g1_i1	348	PorT family protein [Prevotella bergensis]	WP_044123524.1	248	2e-51
c100815_g1_i1	402	PREDICTED: uncharacterized protein LOC101300806 [Fragaria vesca subsp. vesca]	XP_011460849.1	188	5e-19
c100820_g1_i1	257	PREDICTED: zinc finger MYM-type protein 1-like [Malus domestica]	XP_008377031.1	308	3e-11
c100829_g1_i1	287	BnaC03g13530D [Brassica napus]	CDY11927.1	364	2e-28
c100838_g1_i1	246	ABC-type Fe3+ transport system, periplasmic component [Corynebacterium epidermidicanis]	WP_047240695.1	342	2e-39
c100839_g1_i1	270	PREDICTED: uncharacterized protein At4g15970 isoform X2 [Elaeis guineensis]	XP_010926712.1	271	3e-24
c100842_g1_i1	208	PREDICTED: thaumatin-like protein 1 [Nelumbo nucifera]	XP_010268652.1	320	4e-16
c100856_g1_i1	236	ribosome biogenesis GTP-binding protein YsxC [Prevotella bergensis DSM 17361]	WP_007172922.1	205	2e-38
c100862_g1_i1	240	1-pyrroline-5-carboxylate dehydrogenase [Microbacterium sp. MEJ108Y]	WP_042541437.1	1234	2e-38
c100865_g1_i1	228	Abi family protein [Bacteroides salyersiae]	WP_007758574.1	299	5e-25
c100866_g1_i1	303	FAD-binding oxidoreductase [Thiothrix flexilis]	WP_020558574.1	961	1e-36
c100867_g1_i1	220	14-3-3 protein beta/alpha, partial [Mesitornis unicolor]	KFQ26283.1	86	7e-39
c10087_g1_i1	296	NADH dehydrogenase subunit D [[Hallella] seregens]	WP_027951683.1	524	2e-41
c10087_g2_i1	567	NADH:ubiquinone oxidoreductase subunit H [Prevotella sp. S7-1-8]	WP_036894207.1	362	1e-107
c100870_g1_i1	246	D-alanine--D-alanine ligase A [Propionibacterium sp. oral taxon 193]	WP_002526611.1	365	7e-48
c100872_g1_i1	202	SHC-transforming protein 1, partial [Antrostomus carolinensis]	KFQ60972.1	119	8e-40
c100874_g1_i1	240	Sp3 transcription factor, isoform CRA_a [Homo sapiens]	EAX11152.1	512	1e-32
c100877_g1_i1	324	sodium:proton antiporter [Prevotella sp. S7-1-8]	WP_036892530.1	453	3e-23
c100884_g1_i1	231	3-isopropylmalate dehydrogenase [Dasania marina]	WP_026244554.1	359	9e-28
c100886_g1_i1	219	aminocyclopropane-1-carboxylate deaminase/D-cysteine desulfhydrase family protein [Promicromonospora kroppenstedtii]	WP_036964859.1	346	2e-18
c100894_g1_i1	236	thioredoxin reductase [Prevotella multisaccharivorax DSM 17128]	WP_007574567.1	309	7e-12
c10090_g1_i1	374	DNA repair protein RecN [[Hallella] seregens]	WP_027952630.1	563	3e-37
c10090_g2_i1	684	DNA repair protein RecN [[Hallella] seregens]	WP_027952630.1	563	2e-85
c100902_g1_i1	306	hypothetical protein ATY41_07250 [Leifsonia xyli subsp. xyli]	WP_041767105.1	177	2e-16
c100908_g1_i1	255	aquaporin Z [Porphyrobacter cryptus]	WP_027444034.1	230	2e-08
c100909_g1_i1	437	hypothetical protein B5G46_01165 [Elizabethkingia meningoseptica]	WP_016199306.1	193	6e-62
c100911_g1_i1	393	ABC transporter [Agreia bicolorata]	WP_044440098.1	604	1e-60
c100916_g1_i1	281	PREDICTED: uncharacterized protein LOC104881487 [Vitis vinifera]	XP_010660164.1	330	1e-06
c100918_g1_i1	264	PREDICTED: phospholipase A I isoform X1 [Elaeis guineensis]	XP_010923931.1	1320	4e-10
c100924_g1_i1	223	hypothetical protein [Corynebacterium diphtheriae]	WP_044055081.1	59	3e-11
c100925_g1_i1	280	PREDICTED: uncharacterized protein LOC103707973 [Phoenix dactylifera]	XP_008790937.1	322	4e-19
c100926_g1_i1	636	phage tail tape measure protein [Riemerella columbina]	WP_018676135.1	1427	1e-22
c100928_g1_i1	388	Protein of unknown function [Propionibacterium freudenreichii]	CEI29795.1	271	5e-44
c100932_g1_i1	204	PREDICTED: probable sugar phosphate/phosphate translocator At1g12500 [Fragaria vesca subsp. vesca]	XP_011463793.1	362	5e-12
c100946_g1_i1	461	glycosyltransferase family 1 protein [Corynebacterium vitaeruminis]	WP_034648486.1	376	2e-56
c100947_g1_i1	252	membrane protein [Corynebacterium vitaeruminis]	WP_025252379.1	217	4e-18
c10095_g1_i1	240	PREDICTED: tropinone reductase homolog At5g06060-like [Phoenix dactylifera]	XP_008801625.1	332	7e-06
c100951_g1_i1	227	PREDICTED: basic leucine zipper and W2 domain-containing protein 1, partial [Ochotona princeps]	XP_004599873.1	157	6e-43
c100953_g1_i1	297	Os02g0118800 [Oryza sativa Japonica Group]	BAF07609.2	212	6e-09
c100955_g1_i1	492	hypothetical protein AP75_06885 [Chryseobacterium haifense DSM 19056]	WP_031501412.1	317	5e-79
c100968_g1_i1	277	membrane protein [Corynebacterium vitaeruminis]	WP_038595443.1	368	1e-28
c10097_g1_i1	461	PREDICTED: endoglucanase 8-like [Nelumbo nucifera]	XP_010264196.1	498	6e-68
c10097_g1_i2	237	PREDICTED: endoglucanase 4-like isoform X2 [Fragaria vesca subsp. vesca]	XP_011470097.1	502	2e-12
c100972_g1_i1	300	ribonucleotide-diphosphate reductase subunit alpha [Candidatus Saccharibacteria bacterium RAAC3_TM7_1]	AHB42218.1	819	1e-40
c100973_g1_i1	357	bifunctional phosphopantothenoylcysteine decarboxylase/phosphopantothenate--cysteine ligase CoaBC [Brevundimonas bacteroides]	WP_035294420.1	409	3e-15
c100974_g1_i1	344	mitochondrial ribosomal protein 63, partial [synthetic construct]	NP_076931.1	102	4e-68
c100982_g1_i1	215	membrane protein [Bacteroides dorei]	ALA76006.1	537	1e-17
c100983_g1_i1	241	signal recognition particle-docking protein FtsY [Nitrosomonas sp. AL212]	WP_013648744.1	341	3e-36
c100986_g1_i1	490	DNA helicase [Ruania albidiflava]	WP_027287053.1	974	2e-68
c100987_g1_i1	266	ABC-type dipeptide/oligopeptide/nickel transport system, permease component [Corynebacterium testudinoris]	WP_047252760.1	335	1e-44
c100988_g1_i1	365	putative uncharacterized protein [Odoribacter laneus CAG:561]	CCZ80597.1	276	2e-27
c100989_g1_i1	500	YhgE/Pip domain-containing protein [Microbacterium sp. URHA0036]	WP_028502648.1	726	2e-66
c100993_g1_i1	577	PREDICTED: universal stress protein A-like protein [Elaeis guineensis]	XP_010921510.1	167	2e-39
c100994_g1_i1	365	asparagine--tRNA ligase [[Hallella] seregens]	WP_027952376.1	464	1e-70
c100997_g1_i1	384	glycosyl transferase family 2 [[Hallella] seregens]	WP_044249409.1	276	3e-52
c101002_g1_i1	307	hypothetical protein HMPREF1640_00375 [Prevotella sp. S7-1-8]	WP_036891428.1	270	2e-33
c101003_g1_i1	204	conserved hypothetical protein, partial [Streptomyces sp. SPB78]	EFK98589.1	62	8e-06
c101010_g1_i1	285	hypothetical protein A3E20_00435 [Candidatus Saccharibacteria bacterium RIFCSPHIGHO2_12_FULL_47_16]	AKM80236.1	395	2e-34
c101011_g1_i1	201	Uncharacterized protein TCM_033423 [Theobroma cacao]	EOY14138.1	809	5e-19
c101012_g1_i1	268	carboxypeptidase regulatory-like domain-containing protein [Bryobacter aggregatus]	WP_035957734.1	1096	5e-14
c101014_g1_i1	310	glycosyltransferase [Microbacterium testaceum StLB037]	WP_013585284.1	404	2e-26
c101015_g1_i1	355	hypothetical protein HMPREF0645_2661 [Prevotella bergensis DSM 17361]	WP_007175056.1	134	5e-52
c101018_g1_i1	316	hypothetical protein HMPREF1531_00098 [Propionibacterium sp. oral taxon 192 str. F0372]	WP_016667919.1	542	2e-27
c101019_g1_i1	353	ParB domain protein nuclease [Ethanoligenens harbinense YUAN-3]	WP_013485704.1	420	2e-54
c10102_g1_i1	931	7.8503 kda napin-like protein large chain {fragment ML} [Momordica charantia=bitter melons, seeds, Peptide, 66 aa]	AAB50873.1	66	1e-05
c101025_g1_i1	379	hypothetical protein (mitochondrion) [Nicotiana tabacum]	YP_173364.1	177	2e-10
c101030_g1_i1	231	PREDICTED: 7-deoxyloganetin glucosyltransferase-like isoform X1 [Phoenix dactylifera]	XP_008811178.1	476	6e-28
c101039_g1_i1	205	hypothetical protein RAAC3_TM7C00001G0627 [Candidatus Saccharibacteria bacterium RAAC3_TM7_1]	AHB42473.1	344	3e-27
c10104_g1_i1	529	hypothetical protein B843_00655 [Corynebacterium vitaeruminis DSM 20294]	WP_025251600.1	486	2e-84
c101040_g1_i1	228	adenylosuccinate lyase [Prevotella paludivivens]	WP_018464885.1	448	2e-35
c101047_g1_i1	233	hypothetical protein AAW51_0781 [[Polyangium] brachysporum]	WP_047193557.1	351	9e-28
c101054_g1_i1	277	hypothetical protein BN1195_03611 [Chryseobacterium oranimense G311]	WP_040998315.1	276	7e-41
c101060_g1_i1	336	PREDICTED: uncharacterized protein LOC104446483 [Eucalyptus grandis]	XP_010058631.1	1755	2e-19
c101065_g1_i1	208	MULTISPECIES: TonB-dependent receptor [Bacteroides]	WP_031533865.1	1013	4e-19
c101067_g1_i1	266	Transketolase domain protein [Candidatus Saccharibacteria bacterium GW2011_GWC2_48_9]	KKW03660.1	285	7e-39
c101070_g1_i1	261	TatD DNase family protein [Thermophagus xiamenensis]	WP_010528776.1	223	5e-09
c101076_g1_i1	306	DNA gyrase subunit A [Chryseobacterium caeni]	WP_027383792.1	864	1e-52
c101079_g1_i1	248	mannonate dehydratase [[Hallella] seregens]	WP_027952763.1	412	2e-43
c101082_g1_i1	297	hypothetical protein HMPREF1531_01760 [Propionibacterium sp. oral taxon 192 str. F0372]	EPH02454.1	228	6e-14
c101091_g1_i1	280	hypothetical protein B843_04585 [Corynebacterium vitaeruminis DSM 20294]	WP_025252345.1	223	6e-09
c101092_g1_i1	309	NAD-binding protein [Bacteroides ovatus SD CMC 3f]	WP_004309248.1	354	3e-54
c101093_g1_i1	306	Protein argonaute 1D [Triticum urartu]	EMS67416.1	1573	2e-15
c101096_g1_i1	329	hypothetical protein [Corynebacterium vitaeruminis]	WP_051645675.1	954	2e-08
c101097_g1_i1	277	carboxylate transporter [Kocuria sp. SM24M-10]	KLU08121.1	537	1e-26
c101103_g1_i1	387	hypothetical protein [Bacteroides acidifaciens]	WP_044653314.1	652	6e-55
c101105_g1_i1	425	16S rRNA (cytosine(1402)-N(4))-methyltransferase [Mycobacterium sp. UM_WWY]	WP_029373747.1	328	3e-24
c101111_g1_i1	717	cystathionine gamma-synthase [Geodermatophilaceae bacterium URHB0048]	WP_029338840.1	379	3e-74
c101112_g1_i1	452	phage gp6-like head-tail connector protein [Porphyromonas cangingivalis]	WP_025839154.1	107	2e-30
c101118_g1_i1	248	hypothetical protein [[Hallella] seregens]	WP_027952384.1	576	6e-17
c101121_g1_i1	326	PREDICTED: uncharacterized protein LOC104116880 [Nicotiana tomentosiformis]	XP_009626130.1	227	1e-09
c101122_g1_i1	231	PREDICTED: uncharacterized protein LOC105351274 [Fragaria vesca subsp. vesca]	XP_011463525.1	334	5e-10
c101127_g1_i1	394	type IIA topoisomerase (DNA gyrase/topo II, topoisomerase IV), A subunit [Prevotella dentalis DSM 3688]	WP_005844727.1	918	4e-66
c101128_g1_i1	250	N-carbamoylsarcosine amidase [Corynebacterium callunae DSM 20147]	WP_015652423.1	243	2e-28
c101131_g1_i1	214	3-oxoacyl-ACP synthase [Microbacterium sp. B19]	WP_022880559.1	412	8e-26
c101133_g1_i1	431	PREDICTED: uncharacterized protein LOC105040896 [Elaeis guineensis]	XP_010915945.1	187	9e-15
c101136_g1_i1	218	preprotein translocase subunit SecA [Prevotella sp. S7-1-8]	WP_036893273.1	1112	4e-35
c101139_g1_i1	387	transcriptional regulator [Georgenia sp. SUBG003]	KEP24674.1	326	1e-08
c101141_g1_i1	287	extracellular solute-binding protein family 5 [Bifidobacterium biavatii DSM 23969]	WP_051923683.1	543	2e-33
c101144_g1_i1	230	single-stranded DNA-binding protein [Actinomyces sp. S4-C9]	WP_034509909.1	184	4e-18
c101145_g1_i1	362	protein translocase subunit SecD [Mesorhizobium sp. F7]	WP_047564645.1	577	5e-21
c101147_g1_i1	528	hypothetical protein HMPREF0969_03351 [Bacteroides sp. D20]	WP_009038454.1	93	6e-25
c101149_g1_i1	203	mitochondrial ribosomal protein L37, isoform CRA_e [Homo sapiens]	EAX06698.1	278	7e-42
c101157_g1_i1	219	hypothetical protein [Zavarzinella formosa]	WP_020470685.1	1276	1e-06
c101161_g1_i1	208	putative uncharacterized protein [Clostridium sp. CAG:226]	CCX51256.1	348	5e-28
c101165_g1_i1	241	nicotinate phosphoribosyltransferase [Microbacterium sp. CF335]	WP_047546738.1	439	1e-31
c101172_g1_i1	330	hexamerin precursor [Thermobia domestica]	CAQ63323.1	711	7e-06
c101174_g1_i1	492	dCTP deaminase [Kytococcus sedentarius]	WP_048743102.1	193	2e-77
c101182_g1_i1	231	hypothetical protein Plabr_0452 [Rubinisphaera brasiliensis DSM 5305]	WP_013626823.1	1217	2e-08
c101189_g1_i1	285	hypothetical protein TRIUR3_14905 [Triticum urartu]	EMS61357.1	71	3e-07
c101193_g1_i1	493	hypothetical protein [Chryseobacterium koreense]	WP_048498194.1	159	3e-40
c101195_g1_i1	425	resolvase, N-terminal domain protein [Mobiluncus curtisii subsp. curtisii ATCC 35241]	WP_004007221.1	525	2e-71
c101198_g1_i1	227	radical SAM protein [Niabella aurantiaca]	WP_018626480.1	369	6e-36
c10120_g1_i1	388	3-phosphoglycerate dehydrogenase [Prevotella enoeca]	WP_025066146.1	305	1e-41
c10120_g2_i1	245	MFS transporter [Prevotella sp. S7-1-8]	WP_036893665.1	355	6e-42
c101204_g1_i1	332	ribonucleotide reductase, partial [uncultured virus]	AIW56691.1	293	5e-43
c101207_g1_i1	476	hypothetical protein HMPREF1146_0798 [Prevotella sp. MSX73]	WP_007410590.1	343	4e-37
c101212_g1_i1	270	integrase core domain protein [Corynebacterium lipophiloflavum DSM 44291]	WP_006841306.1	545	7e-26
c101213_g1_i1	334	DNA-directed RNA polymerase, beta subunit [Beutenbergia cavernae DSM 12333]	WP_015883639.1	1169	9e-46
c101218_g1_i1	331	Glutamate racemase 1 [Chlamydia trachomatis]	CRH27319.1	248	4e-47
c101220_g1_i1	369	glycosyl transferase family 2 [[Hallella] seregens]	WP_027952635.1	396	1e-44
c101222_g1_i1	495	hypothetical protein ING2E5B_0300 [Fermentimonas caenicola]	WP_045088994.1	504	6e-40
c101229_g1_i1	321	PREDICTED: uncharacterized protein LOC104092781 [Nicotiana tomentosiformis]	XP_009596743.1	315	6e-16
c101232_g1_i1	494	hypothetical protein EUGRSUZ_K01677 [Eucalyptus grandis]	XP_010036392.1	504	1e-35
c101233_g1_i1	282	PREDICTED: uncharacterized protein LOC104879339 [Vitis vinifera]	XP_010650252.1	648	9e-11
c101241_g1_i1	370	TonB-linked outer membrane protein, SusC/RagA family [Bacteroides coprophilus DSM 18228 = JCM 13818]	EEF75413.1	553	7e-37
c101242_g1_i1	615	Extracellular ligand-binding receptor [Cellulomonas gilvus ATCC 13127]	WP_013883642.1	429	4e-76
c101246_g1_i1	325	histidinol-phosphate transaminase [Actinomadura atramentaria]	WP_019630697.1	362	1e-33
c101248_g1_i1	270	nitrogen regulatory protein P-II 1 [Promicromonosporaceae bacterium W15]	WP_036951550.1	112	6e-34
c10125_g1_i1	380	PREDICTED: serine/threonine-protein kinase At5g01020-like [Phoenix dactylifera]	XP_008782588.1	450	2e-23
c101251_g1_i1	277	alpha/beta hydrolase [Thermocrispum agreste]	WP_028847917.1	247	2e-12
c101252_g1_i1	518	thiol reductase thioredoxin [Kytococcus sp. CUA-901]	WP_006591154.1	122	6e-44
c101258_g1_i1	258	thiol reductase thioredoxin [Thiothrix lacustris]	WP_028488178.1	126	8e-27
c101267_g1_i1	207	PREDICTED: atrial natriuretic peptide receptor 3 isoform X5 [Homo sapiens]	XP_011512351.1	282	1e-11
c101270_g1_i1	387	UvrABC system protein B [Candidatus Saccharibacteria bacterium RAAC3_TM7_1]	AHB42694.1	656	5e-61
c101271_g1_i1	399	prephenate dehydrogenase [Corynebacterium vitaeruminis DSM 20294]	AHI21641.1	317	9e-31
c101272_g1_i1	618	hypothetical protein HMPREF0645_1800 [Prevotella bergensis DSM 17361]	WP_007173903.1	112	5e-31
c101276_g1_i1	276	KpsF/GutQ family sugar-phosphate isomerase [Elizabethkingia anophelis]	WP_034848944.1	319	1e-33
c101277_g1_i1	495	3-dehydroquinate synthase [Corynebacterium nuruki]	WP_010118672.1	547	2e-11
c101284_g1_i1	206	PREDICTED: nicotianamine synthase 3-like [Elaeis guineensis]	XP_010938261.1	316	4e-23
c101285_g1_i1	266	phosphatidylserine decarboxylase [Chryseobacterium antarcticum]	WP_034717792.1	217	6e-37
c101289_g1_i1	334	PREDICTED: protein NYNRIN-like [Cucumis melo]	XP_008447320.1	170	5e-30
c101291_g1_i1	308	DNA-directed RNA polymerase beta subunit, partial [Prevotella dentalis]	AGU44184.1	676	8e-42
c101296_g1_i1	207	Na+/proline symporter [Chryseobacterium sp. CF314]	WP_007846272.1	900	3e-23
c101297_g1_i1	261	hypothetical protein [Proteiniphilum acetatigenes]	WP_019537753.1	231	8e-29
c101302_g1_i1	271	phage integrase [Bifidobacterium bifidum LMG 13195]	WP_003817021.1	115	9e-09
c101302_g1_i2	272	hypothetical protein B217_04054 [Bifidobacterium bifidum IPLA 20015]	EKF16008.1	49	2e-06
c101303_g1_i1	205	hypothetical protein BPMI_01159 [Candidatus Burkholderia pumila]	KMQ72782.1	130	4e-06
c101304_g1_i1	448	electron transporter RnfC [Sporolactobacillus inulinus CASD]	WP_010025663.1	434	1e-34
c101306_g1_i1	288	PREDICTED: uncharacterized protein LOC104881074 [Vitis vinifera]	XP_010658119.1	192	1e-05
c101310_g1_i1	284	CCA tRNA nucleotidyltransferase [Cellulomonas flavigena]	WP_048772732.1	507	7e-38
c101311_g1_i1	602	ABC transporter [Microbacterium gubbeenense]	WP_029152871.1	532	2e-77
c101314_g1_i1	283	aspartyl/glutamyl-tRNA(Asn/Gln) amidotransferase subunit B [Propionibacterium sp. oral taxon 192 str. F0372]	WP_016669807.1	496	2e-50
c101316_g1_i1	246	hypothetical protein HMPREF1199_01983 [Prevotella oralis CC98A]	WP_023984540.1	249	1e-44
c101317_g1_i1	274	type II 3-dehydroquinate dehydratase [Phascolarctobacterium succinatutens]	WP_009144674.1	145	4e-36
c101320_g1_i1	326	hypothetical protein [Intrasporangium chromatireducens]	WP_051518284.1	102	3e-23
c101337_g1_i1	248	glycine dehydrogenase [Micrococcus luteus]	WP_041102806.1	978	2e-25
c101340_g1_i1	245	tricorn protease [Candidatus Kryptonium thompsoni]	WP_047134972.1	1088	5e-20
c101343_g1_i1	261	succinate dehydrogenase or fumarate reductase, flavoprotein subunit [Chryseobacterium gleum ATCC 35910]	WP_002976315.1	670	3e-46
c101348_g1_i1	379	OTU domain-containing protein 1 [Larimichthys crocea]	XP_010739177.2	458	3e-45
c10135_g1_i1	214	hypothetical protein [Proteiniphilum acetatigenes]	WP_019538320.1	386	8e-26
c101352_g1_i1	207	A Chain A, Solution Nmr Structure Of The Second And Third Kh Domains Of Ksrp	2JVZ	164	2e-36
c101354_g1_i1	285	YhgE/Pip domain-containing protein [Gryllotalpicola ginsengisoli]	WP_022882214.1	727	1e-05
c101356_g1_i1	266	riboflavin biosynthesis protein RibD [Prevotella bergensis DSM 17361]	EFA45120.1	365	4e-24
c10136_g1_i1	363	hypothetical protein L838_0931 [Mycobacterium avium MAV_120709_2344]	WP_033717790.1	91	2e-16
c101362_g1_i1	473	CRISPR-associated helicase/endonuclease Cas3 [[Hallella] seregens]	WP_027951988.1	731	8e-35
c101365_g1_i1	258	ATPase AAA [Microbacterium sp. MRS-1]	WP_005052820.1	271	5e-48
c101367_g1_i1	876	PREDICTED: ATPase 11, plasma membrane-type isoform X1 [Nelumbo nucifera]	XP_010256122.1	970	1e-23
c101368_g1_i1	240	hypothetical protein ES5_17178 [Dietzia cinnamea P4]	WP_007633757.1	383	3e-19
c101375_g1_i1	273	competence/damage-inducible protein [Kluyvera ascorbata ATCC 33433]	WP_035892613.1	398	8e-40
c101378_g1_i1	241	putative sorting receptor, partial [Hordeum vulgare subsp. vulgare]	ABZ85676.1	234	3e-48
c101380_g1_i1	268	rCG41719, isoform CRA_a [Rattus norvegicus]	EDL09506.1	91	1e-40
c101387_g1_i1	327	DNA topoisomerase I [Mesorhizobium sp. F7]	WP_047564485.1	932	6e-31
c101389_g1_i1	305	hypothetical protein EL88_12800 [Bacteroides dorei]	AII63974.1	174	2e-14
c101396_g1_i1	236	ATP-dependent chaperone ClpB [Candidatus Saccharibacteria bacterium RIFCSPHIGHO2_12_FULL_47_16]	AKM80527.1	711	3e-40
c101399_g1_i1	254	ATPase, P-type (transporting), HAD superfamily, subfamily IC [Cellulomonas flavigena DSM 20109]	WP_013117646.1	912	5e-22
c1014_g1_i1	373	PREDICTED: uncharacterized protein LOC105771571 [Gossypium raimondii]	XP_012448455.1	327	2e-06
c101401_g1_i1	275	CAAX protease [Brachybacterium muris UCD-AY4]	WP_017824627.1	304	6e-38
c101402_g1_i1	397	serine dehydratase alpha chain [Prevotella salivae F0493]	WP_007135067.1	430	6e-64
c101406_g1_i1	238	hypothetical protein VW29_05175 [Devosia limi DSM 17137]	WP_046134240.1	138	2e-08
c101411_g1_i1	213	NAD(P) transhydrogenase subunit alpha, partial [Cellulosimicrobium sp. MM]	KFD42615.1	419	5e-16
c101412_g1_i1	624	eukaryotic translation initiation factor 2 subunit 1, partial [Macaca fascicularis]	AAV66398.1	225	4e-78
c101414_g1_i1	394	dolichyl-phosphate-mannose-protein mannosyltransferase [Bacteroidetes bacterium oral taxon 272 str. F0290]	EPT33325.1	601	1e-32
c101417_g1_i1	203	PREDICTED: uncharacterized protein LOC104893474 [Beta vulgaris subsp. vulgaris]	XP_010677875.1	1558	3e-18
c101418_g1_i1	316	DNA/RNA polymerases superfamily protein [Theobroma cacao]	EOX94130.1	1401	9e-25
c101421_g1_i1	237	hypothetical protein ACM39_06880 [Chryseobacterium sp. FH2]	WP_048510289.1	260	7e-43
c101426_g1_i1	219	hypothetical protein HMPREF1626_06880 [Actinomyces urogenitalis S6-C4]	WP_034236499.1	432	8e-16
c101428_g1_i1	257	thioredoxin reductase (NADPH) [Prevotella ruminicola]	WP_033149987.1	310	2e-17
c101429_g1_i1	353	hypothetical protein SOVF_165550 [Spinacia oleracea]	KNA08123.1	499	3e-16
c101431_g1_i1	485	hypothetical protein BWX38_11385 [Acidipropionibacterium acidipropionici]	WP_051281758.1	277	1e-30
c101433_g1_i1	250	N-alpha-acetyltransferase 35, NatC auxiliary subunit, partial [Bos mutus]	ELR52898.1	196	1e-52
c101435_g1_i1	535	hypothetical protein CVAR_1293 [Corynebacterium variabile DSM 44702]	WP_014009834.1	545	6e-58
c101442_g1_i1	380	Serine-type D-Ala-D-Ala carboxypeptidase [Micrococcus luteus]	EZP38206.1	247	9e-12
c101443_g1_i1	444	putative uncharacterized protein [Prevotella sp. CAG:386]	CDC24284.1	1006	8e-74
c101445_g1_i1	351	PREDICTED: uncharacterized protein LOC105972499 [Erythranthe guttata]	XP_012852915.1	2143	6e-06
c101446_g1_i1	332	glutamine synthetase [Prevotella timonensis S9-PR14]	WP_036927001.1	501	4e-28
c101448_g1_i1	325	Mitochondrial biogenesis AIM24 [uncultured bacterium]	AIA13598.1	293	6e-42
c101454_g1_i1	342	alpha-amylase [Prevotella pleuritidis]	WP_024991716.1	719	9e-59
c101457_g1_i1	784	hypothetical protein [Prevotella dentasini]	WP_025002551.1	384	2e-59
c101460_g1_i1	297	alpha-amylase family protein [Prevotella sp. CAG:604]	CDA54836.1	730	3e-37
c101461_g1_i1	483	dihydroorotase [Corynebacterium vitaeruminis DSM 20294]	WP_034650701.1	454	2e-101
c101462_g1_i1	263	prolipoprotein diacylglyceryl transferase [Chloracidobacterium thermophilum B]	AEP12398.1	288	1e-11
c101463_g1_i1	442	purine-nucleoside phosphorylase [Chryseobacterium antarcticum]	WP_034718832.1	272	9e-32
c101468_g1_i1	216	hypothetical protein HMPREF1640_07075 [Prevotella sp. S7-1-8]	WP_036893338.1	155	1e-26
c101470_g1_i1	269	hypothetical protein [Nocardiopsis salina]	WP_017616381.1	284	8e-11
c101471_g1_i1	216	uncharacterized protein BN541_00286 [Bacteroides ovatus CAG:22]	CDB57443.1	196	2e-40
c101475_g1_i1	433	hypothetical protein [Bacteroides helcogenes]	WP_041579473.1	210	3e-52
c101476_g1_i1	261	threonine synthase [Prevotella bergensis DSM 17361]	WP_007172937.1	442	2e-29
c101481_g1_i1	424	N-acetylmuramidase [Thalassomonas viridans]	WP_044836608.1	177	1e-11
c101482_g1_i1	409	aspartyl/glutamyl-tRNA amidotransferase subunit A [Corynebacterium vitaeruminis DSM 20294]	WP_025252616.1	494	8e-81
c101483_g1_i1	208	glutamate synthase subunit beta [Thauera aminoaromatica S2]	WP_004299478.1	487	4e-30
c101485_g1_i1	271	acyl-CoA synthetase (AMP-forming)/AMP-acid ligase II [Corynebacterium kutscheri]	WP_046438552.1	565	8e-49
c101496_g1_i1	318	putative ATP-dependent RNA helicase DHX35 [Tupaia chinensis]	ELW69648.1	612	6e-15
c101497_g1_i1	268	putative uncharacterized protein [Prevotella sp. CAG:1092]	CCZ12840.1	401	3e-41
c101498_g1_i1	310	murein biosynthesis integral membrane protein MurJ [Mesorhizobium sp. F7]	WP_047561138.1	546	2e-20
c101500_g1_i1	262	two-component system sensor kinase protein [Corynebacterium vitaeruminis DSM 20294]	AHI23862.1	415	2e-42
c101501_g1_i1	211	hypothetical protein RU09_08245 [Microbacterium sp. MEJ108Y]	WP_042539369.1	561	3e-35
c101502_g1_i1	590	hypothetical protein EH28_14235 [Larimichthys crocea]	KKF26645.1	271	2e-30
c101505_g1_i1	300	unnamed protein product [Homo sapiens]	BAF84919.1	259	3e-61
c101507_g1_i1	464	hypothetical protein [Nonomuraea sp. SBT364]	WP_049559322.1	382	3e-45
c101508_g1_i1	384	23S rRNA (uracil(747)-C(5))-methyltransferase [Leifsonia aquatica]	WP_025157013.1	374	2e-17
c101509_g1_i1	276	coenzyme PQQ synthesis protein [Corynebacterium vitaeruminis DSM 20294]	WP_034650001.1	398	3e-44
c10151_g1_i1	502	DUF3078 domain-containing protein [[Hallella] seregens]	WP_027952567.1	432	2e-86
c101513_g1_i1	250	DNA protecting protein DprA [Rubinisphaera brasiliensis DSM 5305]	WP_013629746.1	389	4e-20
c101515_g1_i1	479	glucosamine--fructose-6-phosphate aminotransferase, isomerizing [Prevotella dentalis DSM 3688]	WP_005846576.1	614	8e-76
c101520_g1_i1	297	unnamed protein product [Macaca fascicularis]	NP_001270411.1	197	3e-61
c101526_g1_i1	318	peptidase M23 [Prevotella sp. P5-119]	WP_042519833.1	276	7e-69
c10153_g1_i1	496	RND family efflux transporter, MFP subunit [Chryseobacterium indologenes]	WP_034735079.1	421	1e-45
c10153_g1_i2	355	RND family efflux transporter, MFP subunit [Chryseobacterium sp. CF314]	WP_007843199.1	361	2e-47
c101535_g1_i1	440	dASS family divalent anion:sodium (Na+) symporter [Prevotella sp. CAG:924]	CCY03569.1	488	1e-68
c101536_g1_i1	336	ATP-dependent DNA helicase [Corynebacterium vitaeruminis DSM 20294]	WP_025252812.1	917	3e-39
c10154_g1_i1	292	ABC transporter ATP-binding protein [Corynebacterium vitaeruminis]	WP_034651831.1	244	4e-51
c101542_g1_i1	303	hypothetical protein [Leadbetterella byssophila]	WP_041823449.1	65	2e-35
c101544_g1_i1	274	hypothetical protein L484_019880 [Morus notabilis]	XP_010112141.1	178	4e-09
c101547_g1_i1	236	transposase [Acidiphilium multivorum AIU301]	WP_013641045.1	459	7e-38
c101548_g1_i1	215	hypothetical protein A9X44_11665 [Cutibacterium acnes]	OAX68035.1	94	1e-41
c101549_g1_i1	305	PREDICTED: transposon Ty3-G Gag-Pol polyprotein [Phoenix dactylifera]	XP_008779305.1	1179	4e-35
c101551_g1_i1	238	triosephosphate isomerase [Georgenia sp. SUBG003]	KEP24084.1	264	5e-23
c101553_g1_i1	221	hypothetical protein H924_04280 [Corynebacterium callunae DSM 20147]	WP_015650737.1	274	3e-32
c101557_g1_i1	243	hypothetical protein [Thiothrix flexilis]	WP_020561198.1	250	3e-39
c101558_g1_i1	248	tRNA(Ile)-lysidine synthetase [Sphaerochaeta pleomorpha str. Grapes]	WP_014271609.1	476	1e-09
c101561_g1_i1	527	uroporphyrinogen-III C-methyltransferase [Prevotella bryantii]	WP_027453947.1	265	1e-59
c101566_g1_i1	212	TonB-dependent receptor [Proteiniphilum acetatigenes]	WP_019540060.1	1106	1e-25
c101567_g1_i1	339	unnamed protein product, partial [Human ORFeome Gateway entry vector]	NP_057049.5	144	6e-77
c101568_g1_i1	240	conserved hypothetical protein [Corynebacterium efficiens YS-314]	BAC18353.1	261	3e-08
c101569_g1_i1	249	hypothetical protein [Corynebacterium vitaeruminis]	WP_034649301.1	642	4e-33
c101570_g1_i1	321	response regulator with CheY-like receiver, AAA-type ATPase, and DNA-binding domains [Prevotella dentalis DSM 3688]	WP_015298486.1	417	3e-61
c101571_g1_i1	373	hypothetical protein HMPREF9944_01465 [Prevotella maculosa OT 289]	WP_008565441.1	281	2e-46
c101577_g1_i1	420	NADH-dependent butanol dehydrogenase A [Bacteroides cellulosilyticus]	WP_029429065.1	394	1e-68
c101580_g1_i1	428	PREDICTED: UDP-glycosyltransferase 92A1-like [Musa acuminata subsp. malaccensis]	XP_009382171.1	482	2e-23
c101581_g1_i1	331	pseudouridylate synthase [Prevotella sp. S7-1-8]	KGF18963.1	292	3e-37
c101583_g1_i1	240	uncharacterized protein LOC105162039 [Sesamum indicum]	XP_011078247.1	1768	2e-14
c101586_g1_i1	246	Mandelate racemase/muconate lactonizing protein [Prevotella multisaccharivorax DSM 17128]	WP_007573727.1	343	1e-42
c101588_g1_i1	237	cystathionine beta-lyase [Bifidobacterium thermacidophilum subsp. thermacidophilum]	WP_029576597.1	399	2e-43
c101590_g1_i1	204	mitochondrial ribosomal protein L21, isoform CRA_c [Homo sapiens]	EAW74727.1	154	9e-39
c101591_g1_i1	209	Histidine kinase [Chryseobacterium antarcticum]	WP_034718086.1	438	5e-30
c101592_g1_i1	202	alkene reductase [Corynebacterium nuruki]	WP_010122838.1	363	1e-21
c101596_g1_i1	470	Integrase core domain protein [Microbacterium azadirachtae]	KJL29939.1	277	1e-17
c101597_g1_i1	532	UDP-glucose 6-dehydrogenase [Chryseobacterium haifense DSM 19056]	WP_031501486.1	388	2e-95
c101602_g1_i1	243	PREDICTED: cytochrome P450 90B1-like [Phoenix dactylifera]	XP_008790366.1	483	2e-13
c101608_g1_i1	309	hypothetical protein HMPREF0645_1947 [Prevotella bergensis DSM 17361]	WP_007174050.1	141	1e-10
c101610_g1_i1	264	Prolyl tripeptidyl peptidase precursor [Chlamydia trachomatis]	CRH76165.1	340	4e-55
c101616_g1_i1	323	flavodoxin [Prevotella albensis]	WP_024989297.1	172	2e-50
c101617_g1_i1	360	PREDICTED: pentatricopeptide repeat-containing protein At3g13880 [Elaeis guineensis]	XP_010930604.1	825	2e-53
c101619_g1_i1	214	PREDICTED: alpha-mannosidase-like [Malus domestica]	XP_008374274.1	863	3e-07
c10162_g1_i2	289	hypothetical protein N301_00677, partial [Charadrius vociferus]	KGL98500.1	207	6e-09
c101623_g1_i1	267	GTPase ObgE [Bacillus massiliosenegalensis]	WP_019154667.1	429	4e-34
c101627_g1_i1	455	N-acetylmuramoyl-L-alanine amidase [[Hallella] seregens]	WP_027951703.1	308	8e-26
c101628_g1_i1	233	hypothetical protein [Thiothrix flexilis]	WP_020561260.1	495	3e-41
c101630_g1_i1	357	hypothetical protein CICLE_v10018323mg, partial [Citrus clementina]	XP_006446035.1	726	4e-10
c101632_g1_i1	240	hypothetical protein J433_11212 [Corynebacterium crenatum MT]	WP_006286719.1	308	1e-08
c101639_g1_i1	232	Elongation factor 1-alpha 2, partial [Fulmarus glacialis]	KFQ66851.1	86	3e-36
c10164_g1_i1	625	PREDICTED: phosphoinositide phospholipase C 2-like isoform X2 [Phoenix dactylifera]	XP_008789094.1	601	8e-62
c10164_g1_i2	284	hypothetical protein B456_006G106400 [Gossypium raimondii]	KJB35244.1	375	7e-14
c10165_g2_i1	232	RNA polymerase sigma factor [Corynebacterium vitaeruminis DSM 20294]	AHI22967.1	497	1e-39
c101653_g1_i1	576	WxcM-like protein [Prevotella sp. F0091]	WP_021670671.1	141	2e-50
c101654_g1_i1	221	isochorismate synthase [Corynebacterium vitaeruminis DSM 20294]	WP_025252652.1	373	1e-19
c101655_g1_i1	217	TonB-linked outer membrane protein, SusC/RagA family [Prevotella denticola CRIS 18C-A]	EGC85736.1	1013	9e-33
c101656_g1_i1	203	hypothetical protein FPG3_06745 [Flavobacterium psychrophilum FPG3]	AIN75143.1	113	2e-33
c101659_g1_i1	290	putative ABC transporter permease protein [Microlunatus phosphovorus NM-1]	WP_013862743.1	263	2e-33
c101662_g1_i1	465	PREDICTED: histone H2B.11-like [Elaeis guineensis]	XP_010940500.1	258	6e-38
c101664_g1_i1	235	alpha-2-macroglobulin [[Hallella] seregens]	WP_027952408.1	1849	2e-22
c101666_g1_i1	345	hypothetical protein ST44_13280 [Prevotella sp. P5-119]	WP_042520336.1	412	2e-45
c101667_g1_i1	272	PREDICTED: uncharacterized protein LOC101237398 [Hydra vulgaris]	XP_004212047.1	205	4e-06
c101670_g1_i1	468	hypothetical protein RAAC3_TM7C00001G0339 [Candidatus Saccharibacteria bacterium RAAC3_TM7_1]	AHB42197.1	175	2e-34
c101676_g1_i1	273	hypothetical protein HMPREF1531_00116 [Propionibacterium sp. oral taxon 192 str. F0372]	EPH07067.1	368	6e-52
c101678_g1_i1	346	ABC transporter ATP-binding protein [[Hallella] seregens]	WP_044248419.1	264	4e-43
c101679_g1_i1	224	50S ribosomal protein L23 [Propionibacterium sp. oral taxon 192 str. F0372]	EPH07131.1	103	2e-38
c101681_g1_i1	244	ABC transporter permease [Jonesia quinghaiensis]	WP_029068632.1	407	3e-19
c101682_g1_i1	232	GTP-dependent phosphoenolpyruvate carboxykinase [Ilumatobacter coccineus YM16-304]	WP_015441409.1	595	1e-41
c101686_g1_i1	411	elongation factor P [Prevotella sp. S7-1-8]	WP_036893719.1	189	5e-63
c101689_g1_i1	220	hypothetical protein (mitochondrion) [Nicotiana tabacum]	YP_173414.1	239	4e-06
c101691_g1_i1	254	methionine aminopeptidase, type I [Prevotella salivae DSM 15606]	EFV05257.1	337	1e-34
c101694_g1_i1	486	hypothetical protein B843_06090 [Corynebacterium vitaeruminis DSM 20294]	WP_025252634.1	362	2e-16
c101700_g1_i1	292	putative uncharacterized protein [Tannerella sp. CAG:118]	CCY39391.1	218	1e-10
c101702_g1_i1	214	SAM-dependent methyltransferase [Mycobacterium iranicum]	WP_024445790.1	276	9e-16
c101706_g1_i1	343	peptidylprolyl isomerase [[Hallella] seregens]	WP_027952385.1	486	1e-65
c101711_g1_i1	530	PREDICTED: dnaJ protein ERDJ2 [Elaeis guineensis]	XP_010909367.1	681	3e-79
c101713_g1_i1	266	Peptidase family M48 [Prevotella dentalis DSM 3688]	WP_005844432.1	295	1e-43
c101720_g1_i1	349	Dihydroneopterin aldolase [Corynebacterium vitaeruminis DSM 20294]	WP_025253605.1	123	5e-47
c101727_g1_i1	456	DNA repair protein RadA [Prevotella bergensis DSM 17361]	WP_007174115.1	469	8e-88
c101728_g1_i1	205	anion transporter [Kytococcus sedentarius DSM 20547]	WP_015780166.1	517	2e-25
c101729_g1_i1	470	putative polyprotein [Solanum lycopersicum]	AAW22873.1	687	1e-64
c101733_g1_i1	300	ATP-dependent DNA helicase [Chryseobacterium solincola]	WP_039345967.1	775	4e-53
c101737_g1_i1	318	thiamine pyrophosphokinase [Corynebacterium vitaeruminis]	WP_034649907.1	394	4e-43
c101738_g1_i1	211	FtsK/SpoIIIE family, partial [uncultured bacterium]	AIA11114.1	442	1e-25
c10174_g1_i1	610	GTP-binding protein Rheb [Fukomys damarensis]	NP_037348.1	184	8e-122
c101740_g1_i1	337	transporter, DASS family [Prevotella bergensis DSM 17361]	EFA44866.1	426	1e-50
c101741_g1_i1	347	methionine import ATP-binding protein MetN [Corynebacterium vitaeruminis DSM 20294]	WP_025251999.1	340	1e-63
c101745_g1_i1	269	NDP-hexose 4-ketoreductase [Intrasporangium chromatireducens Q5-1]	WP_034716769.1	874	6e-25
c101747_g1_i1	306	hypothetical protein [uncultured actinobacterium HF0500_35G12]	ADI22944.1	195	2e-08
c101749_g1_i1	302	3-hydroxyisobutyryl-CoA hydrolase [Corynebacterium vitaeruminis DSM 20294]	AHI22331.1	352	7e-15
c101753_g1_i1	267	CAZy families GH2 protein, partial [uncultured Micromonospora sp.]	AIA93472.1	175	8e-15
c101754_g1_i1	901	PREDICTED: pentatricopeptide repeat-containing protein At3g24000, mitochondrial-like [Musa acuminata subsp. malaccensis]	XP_009401724.1	559	6e-42
c101757_g1_i1	238	sugar ABC transporter permease [Thiothrix disciformis]	WP_020394724.1	299	8e-48
c10176_g1_i1	903	uncharacterized protein LOC105180271 [Sesamum indicum]	XP_011102248.1	1096	1e-85
c101760_g1_i1	233	hypothetical protein ST43_06150 [Prevotella sp. P5-60]	WP_044074741.1	454	3e-45
c101762_g1_i1	236	penicillin-binding protein, transpeptidase domain protein [Prevotella bergensis DSM 17361]	WP_007175071.1	722	2e-33
c101764_g1_i1	203	leucine--tRNA ligase [Clostridium sp. 12(A)]	WP_024835615.1	804	7e-10
c101765_g1_i1	269	AMP-binding enzyme [Prevotella bergensis DSM 17361]	WP_007175083.1	602	7e-07
c101766_g1_i1	378	glucose-6-phosphate dehydrogenase [Herbiconiux sp. YR403]	WP_047410749.1	513	6e-66
c101774_g1_i1	239	RNA helicase [Acidovorax temperans]	WP_044401744.1	580	4e-34
c101776_g1_i1	270	DNA polymerase III subunit delta [Bifidobacterium thermacidophilum]	WP_033507454.1	327	2e-51
c101779_g1_i1	307	HlyD family secretion protein [Prevotella bryantii]	WP_027453913.1	356	5e-41
c10178_g1_i1	328	DNA polymerase III subunit epsilon [Thiothrix flexilis]	WP_020559134.1	722	7e-25
c101784_g1_i1	260	bifunctional folylpolyglutamate synthase/dihydrofolate synthase [Prevotella sp. MSX73]	WP_036926863.1	430	5e-44
c101787_g1_i1	307	PREDICTED: ORM1-like protein 1 isoform X3 [Physeter catodon]	XP_007116629.1	117	3e-32
c101788_g1_i1	255	glycosyl transferase [Prevotella sp. MA2016]	WP_028911701.1	363	8e-22
c101789_g1_i1	330	DUF58 domain-containing protein [[Hallella] seregens]	WP_027951942.1	289	2e-50
c101796_g1_i1	231	Quinolinate phosphoribosyltransferase [decarboxylating] [Lactococcus raffinolactis 4877]	WP_003140345.1	288	6e-28
c101797_g1_i1	220	A Chain A, Single Stranded Dna-Binding Domain Of Human Replication Protein A Bound To Single Stranded Dna, Rpa70 Subunit, Residues 183-420	1JMC	246	3e-44
c101799_g1_i1	210	transcriptional regulator/sugar kinase [Pyrinomonas methylaliphatogenes]	CDM64103.1	334	4e-14
c101807_g1_i1	390	pyridine nucleotide transhydrogenase [Cellulomonas sp. A375-1]	WP_048343020.1	465	5e-52
c101808_g1_i1	246	hypothetical protein UZ73_15195 [Alcaligenes faecalis]	WP_045931212.1	93	2e-14
c101810_g1_i1	271	pyrophosphatase (inorganic) 1, isoform CRA_b [Homo sapiens]	EAW54384.1	244	4e-59
c101814_g1_i1	299	Acyl-protein synthetase, LuxE [Chryseobacterium antarcticum]	WP_034719982.1	344	2e-48
c101815_g1_i1	244	dihydroxy-acid dehydratase [Dermacoccus nishinomiyaensis]	WP_038567476.1	613	2e-41
c101819_g1_i1	793	DNA topoisomerase type IIA subunit B region 2 domain protein [Prevotella multisaccharivorax DSM 17128]	WP_007572806.1	654	1e-163
c101821_g1_i1	274	PREDICTED: mannose-P-dolichol utilization defect 1 protein homolog 2-like [Malus domestica]	XP_008337050.1	319	9e-06
c101825_g1_i1	425	GH3 auxin-responsive promoter [Chryseobacterium formosense]	WP_034677905.1	499	2e-71
c101828_g1_i1	311	hypothetical protein [Prevotella pleuritidis]	WP_051305231.1	333	2e-16
c101832_g1_i1	331	DNA ligase (NAD(+)) LigA [[Hallella] seregens]	WP_027951948.1	666	8e-50
c101833_g1_i1	224	hypothetical protein BKD75_09910 [Corynebacterium diphtheriae]	WP_029589555.1	228	3e-28
c10184_g1_i1	390	hypothetical protein TRIUR3_13840 [Triticum urartu]	EMS68482.1	422	3e-10
c101840_g1_i1	303	hypothetical protein DA06_03070, partial [Georgenia sp. SUBG003]	KEP23908.1	633	4e-36
c101842_g1_i1	280	Cytochrome P450 94A1 [Glycine soja]	KHN12182.1	497	2e-14
c101844_g1_i1	252	CO dehydrogenase/acetyl-CoA synthase complex, subunit gamma [Methanosaeta concilii GP6]	WP_013719063.1	471	1e-48
c101847_g1_i1	384	nucleoid-associated protein, YbaB/EbfC family [Corynebacterium vitaeruminis]	WP_025251735.1	106	6e-42
c101848_g1_i1	224	fructose-bisphosphatase class III [[Hallella] seregens]	WP_027952633.1	663	8e-30
c101852_g1_i1	394	MFS transporter [Prevotella paludivivens]	WP_018463924.1	460	2e-57
c101853_g1_i1	246	30S ribosomal protein S8 [Candidatus Saccharibacteria oral taxon TM7x]	WP_039327395.1	133	6e-16
c10186_g1_i1	275	PREDICTED: uncharacterized protein LOC105350903 [Fragaria vesca subsp. vesca]	XP_011462210.1	433	8e-10
c101861_g1_i1	293	hypothetical protein U27_05585 [Candidatus Vecturithrix granuli]	GAK58611.1	164	7e-39
c101864_g1_i1	444	preprotein translocase subunit SecG [Candidatus Saccharibacteria oral taxon TM7x]	WP_039327653.1	78	3e-18
c101866_g1_i1	230	hypothetical protein ING2E5B_2383 [Fermentimonas caenicola]	WP_045090665.1	471	9e-28
c101868_g1_i1	263	phosphoribosylformylglycinamidine synthase [[Hallella] seregens]	WP_027951814.1	1324	2e-34
c101870_g1_i1	237	diaminopimelate dehydrogenase [Prevotella buccae]	WP_048798443.1	299	1e-06
c101871_g1_i1	247	apolipoprotein acyltransferase [Prevotella paludivivens]	WP_018463693.1	294	5e-25
c101873_g1_i1	280	conserved hypothetical protein [Frankia sp. EUN1f]	WP_006545777.1	255	1e-12
c101874_g1_i1	845	PDZ/DHR/GLGF domain protein [Prevotella multisaccharivorax DSM 17128]	WP_007575228.1	389	3e-83
c101876_g1_i1	309	seed maturation protein [Medicago truncatula]	XP_013464318.1	105	3e-26
c101877_g1_i1	465	tellurium resistance protein TerC [Dermabacter hominis 1368]	WP_034371514.1	338	4e-40
c101879_g1_i1	492	putative DNA sulfur modification protein DndD [Fermentimonas caenicola]	WP_045089109.1	705	1e-38
c101886_g1_i1	206	PREDICTED: cytoplasmic FMR1-interacting protein 1-like, partial [Pteropus vampyrus]	XP_011384789.1	196	1e-39
c101887_g1_i1	287	peptide chain release factor 1 [Gulosibacter molinativorax]	WP_026935591.1	362	8e-43
c101890_g1_i1	396	putative oxygen-independent coproporphyrinogen III oxidase [Prevotella sp. CAG:1124]	CCY65209.1	220	1e-48
c101901_g1_i1	221	Methyl-accepting chemotaxis protein II [Massilia sp. LC238]	WP_036216439.1	572	1e-10
c101904_g1_i1	640	acetolactate synthase, large subunit, biosynthetic type [Prevotella dentalis DSM 3688]	WP_005844380.1	599	4e-100
c101905_g1_i1	328	rNA polymerase sigma-70 factor [Prevotella sp. CAG:604]	CDA58231.1	290	2e-21
c101908_g1_i1	386	3-oxoacyl-(acyl-carrier-protein) reductase [Pyrinomonas methylaliphatogenes]	CDM65660.1	249	8e-65
c101912_g1_i1	437	isocitrate dehydrogenase [NADP] [Prevotella sp. CAG:386]	CDC27448.1	403	7e-89
c101915_g1_i1	279	hypothetical protein B843_12145 [Corynebacterium vitaeruminis DSM 20294]	WP_025253787.1	121	3e-08
c101916_g1_i1	220	2-oxoacid:ferredoxin oxidoreductase subunit beta [Dysgonomonas sp. BGC7]	WP_050700843.1	344	2e-29
c101917_g1_i1	277	phenylalanyl-tRNA synthetase beta chain [Chryseobacterium jeonii]	WP_039347946.1	799	2e-35
c101922_g1_i1	343	conserved hypothetical protein [Corynebacterium efficiens YS-314]	BAC17664.1	1499	5e-18
c101924_g1_i1	577	sodium:proton antiporter [[Hallella] seregens]	WP_027951648.1	424	6e-84
c101925_g1_i1	318	flavodoxin [Prevotella sp. CAG:474]	CDC99140.1	396	2e-54
c101928_g1_i1	242	PREDICTED: uncharacterized protein LOC103864947 [Brassica rapa]	XP_009140970.1	1547	3e-06
c101936_g1_i1	228	hypothetical protein [Vitis hybrid cultivar]	ABY49842.1	1382	2e-08
c101937_g1_i1	689	phage uncharacterized protein domain protein [Bacteroides uniformis CAG:3]	CDE04788.1	484	6e-100
c101941_g1_i1	477	hexuronate transporter [Prevotella sp. CAG:604]	CDA56821.1	479	1e-90
c101946_g1_i1	247	transposase [Chryseobacterium tenax]	WP_034981595.1	163	6e-38
c101948_g1_i1	204	hypothetical protein Prede_0607 [Prevotella dentalis DSM 3688]	WP_005843441.1	518	4e-11
c101949_g1_i1	461	glycoside hydrolase [Muricauda lutaonensis]	AKA36241.1	366	3e-64
c101955_g1_i1	224	Starch-binding associating with outer membrane [Prevotella bryantii B14]	WP_006282887.1	581	2e-36
c101958_g1_i1	505	tRNA (guanine-N(1)-)-methyltransferase [Prevotella sp. CAG:924]	CCY03039.1	224	4e-95
c101962_g1_i1	256	AC108884_10 putative non-LTR retroelement reverse transcriptase [Oryza sativa Japonica Group]	AAM01128.1	1228	4e-08
c101964_g1_i1	233	unnamed protein product [Homo sapiens]	BAG57611.1	451	2e-43
c101965_g1_i1	366	NAD+ synthase [Prevotella bergensis DSM 17361]	WP_007174135.1	652	7e-50
c101966_g1_i1	253	FHA domain-containing protein [Thiothrix disciformis]	WP_020394431.1	507	4e-43
c101967_g1_i1	240	ribosomal RNA small subunit methyltransferase A [Prevotella copri CAG:164]	CDA66036.1	269	4e-43
c101971_g1_i1	594	PREDICTED: stigma-specific STIG1-like protein 1 [Phoenix dactylifera]	XP_008782279.1	147	1e-55
c101972_g1_i1	323	unnamed protein product [Homo sapiens]	XP_016883090.1	418	3e-67
c101975_g1_i1	387	phosphoenolpyruvate synthase [[Hallella] seregens]	WP_027951440.1	1006	2e-51
c101976_g1_i1	248	phosphotransferase [Corynebacterium vitaeruminis]	WP_038596040.1	423	4e-36
c101982_g1_i1	328	isocitrate dehydrogenase [Prevotella bivia DNF00320]	WP_036867076.1	403	5e-38
c101988_g1_i1	268	hypothetical protein A3E20_05460 [Candidatus Saccharibacteria bacterium RIFCSPHIGHO2_12_FULL_47_16]	AKM80113.1	594	2e-27
c101997_g1_i1	228	conserved hypothetical protein [Coraliomargarita akajimensis DSM 45221]	WP_013042341.1	339	1e-12
c102005_g1_i1	512	outer membrane protein assembly factor BamA [Riemerella anatipestifer]	WP_014937834.1	850	2e-65
c102008_g1_i1	218	PREDICTED: LOW QUALITY PROTEIN: 39S ribosomal protein L23, mitochondrial [Panthera tigris altaica]	XP_007092664.1	181	3e-29
c102010_g1_i1	302	ABC transporter ATP-binding protein [Propionicicella superfundia]	WP_028708485.1	263	2e-43
c102015_g1_i1	500	malic enzyme [Prevotella dentalis DSM 3688]	WP_005843597.1	762	3e-94
c102016_g1_i1	225	hypothetical protein GOAMR_20_02770 [Gordonia amarae NBRC 15530]	WP_005184398.1	65	1e-07
c102024_g1_i1	252	T9SS C-terminal target domain-containing protein [Runella limosa]	WP_028526834.1	3949	2e-34
c102026_g1_i1	253	60S ribosomal protein L38 [Salmo salar]	ACN10033.1	219	2e-27
c102030_g1_i1	400	thiamine diphosphokinase [Prevotella marshii DSM 16973 = JCM 13450]	WP_006948070.1	223	2e-51
c102032_g1_i1	443	mBOAT family protein [Bacteroides sp. CAG:530]	CDA76031.1	493	2e-60
c102034_g1_i1	248	glucose-1-phosphate adenylyltransferase [Microbacterium sp. B19]	WP_022879611.1	414	5e-42
c102036_g1_i1	213	photosynthetic protein synthase I [Chryseobacterium luteum]	WP_034703123.1	227	8e-29
c102041_g1_i1	298	Isocitrate lyase [Laribacter hongkongensis HLHK9]	WP_012698186.1	436	2e-58
c102044_g1_i1	209	L-lactate dehydrogenase [Bordetella pertussis]	CRE19712.1	161	1e-05
c102047_g1_i1	237	N-acetylglucosamine-6-phosphate deacetylase [Corynebacterium casei LMG S-19264]	WP_025388022.1	395	5e-24
c102051_g1_i1	269	hypothetical protein HMPREF0765_0733 [Sphingobacterium spiritivorum ATCC 33300]	WP_003005550.1	277	2e-27
c102053_g1_i1	285	glycine betaine/proline transport system ATP-binding protein [Carnobacterium viridans]	WP_035022460.1	398	8e-31
c102057_g1_i1	259	serine/threonine protein kinase [Candidatus Koribacter versatilis Ellin345]	ABF43392.1	891	9e-11
c102060_g1_i1	384	DNA mismatch repair protein MutS [Chryseobacterium gleum ATCC 35910]	WP_002982156.1	863	2e-60
c102063_g1_i1	424	unnamed protein product [Homo sapiens]	BAF83999.1	117	2e-26
c102067_g1_i1	234	arylsulfatase [Prevotella bergensis DSM 17361]	WP_007173106.1	595	7e-16
c10207_g1_i1	509	hypothetical protein MIMGU_mgv1a021457mg [Erythranthe guttata]	EYU40434.1	88	2e-15
c102074_g1_i1	511	PREDICTED: uncharacterized protein LOC105959852 [Erythranthe guttata]	XP_012839467.1	521	4e-06
c102078_g1_i1	211	PREDICTED: uncharacterized protein LOC104241223 [Nicotiana sylvestris]	XP_009794445.1	273	2e-15
c102080_g1_i1	238	glucose-6-phosphate 1-dehydrogenase [Labrenzia sp. C1B70]	WP_023000618.1	491	1e-30
c102085_g1_i1	242	hypothetical protein HMPREF1007_03099 [Bacteroides sp. 4_1_36]	WP_008665447.1	182	3e-36
c102087_g1_i1	291	putative secreted protein [Corynebacterium vitaeruminis DSM 20294]	WP_025251610.1	189	2e-09
c102088_g1_i1	509	GTPase HflX [Glaciibacter superstes]	WP_022887000.1	520	2e-66
c102093_g1_i1	316	60S ribosomal protein L15, partial [Podiceps cristatus]	KFP48945.1	104	3e-51
c102100_g1_i1	278	DNA polymerase IV [Arthrobacter sp. Hiyo8]	BAS17782.1	285	2e-09
c102101_g1_i1	230	MATE efflux family protein [Prevotella bergensis DSM 17361]	WP_007174095.1	463	1e-35
c102104_g1_i1	250	Possible oxidoreductase [Mycobacterium abscessus]	CPU63561.1	146	6e-34
c102109_g1_i1	797	alpha-mannosidase [Chryseobacterium piperi]	WP_051887142.1	744	1e-142
c102111_g1_i1	498	D-tyrosyl-tRNA(Tyr) deacylase [Prevotella multisaccharivorax DSM 17128]	WP_007572916.1	150	5e-49
c102113_g1_i1	261	transcription antitermination protein NusB [Corynebacterium vitaeruminis DSM 20294]	WP_025252919.1	205	9e-29
c102115_g1_i1	363	LysM domain-containing protein [Prevotella dentalis DSM 3688]	AGB29191.1	441	2e-49
c102118_g1_i1	466	phosphoribosylformylglycinamidine synthase [[Hallella] seregens]	WP_027951814.1	1324	2e-78
c102123_g1_i1	308	Dihydroxy-acid dehydratase [Lactococcus raffinolactis 4877]	WP_003138058.1	570	5e-61
c10213_g1_i1	447	polyketide cyclase [Chryseobacterium taiwanense]	WP_039368948.1	172	3e-57
c102131_g1_i1	275	pilus assembly protein PilC [Candidatus Saccharibacteria oral taxon TM7x]	WP_039326815.1	404	1e-31
c102136_g1_i1	254	Type IV secretory pathway VirB4 protein-like protein [Candidatus Saccharibacteria bacterium GW2011_GWC2_48_9]	KKW02481.1	611	7e-44
c102139_g1_i1	219	hypothetical protein HMPREF1531_01782 [Propionibacterium sp. oral taxon 192 str. F0372]	WP_016669571.1	163	3e-12
c102141_g1_i1	209	preprotein translocase subunit SecY [Chryseobacterium sp. FH1]	WP_034962840.1	459	8e-35
c102150_g1_i1	263	hypothetical protein SAMN02745202_00004 [Prevotella oulorum]	WP_036901366.1	329	2e-19
c102153_g1_i1	276	DNA polymerase III subunit delta [Georgenia sp. SUBG003]	KEP22768.1	333	2e-25
c102156_g1_i1	224	phage/plasmid primase P4 family domain-containing protein [Corynebacterium urealyticum]	WP_048735028.1	754	1e-35
c102158_g1_i1	250	30S ribosomal protein S15 [Prevotella sp. S7-1-8]	WP_036894350.1	89	1e-38
c10216_g1_i1	201	PREDICTED: WAT1-related protein At1g44800 isoform X3 [Elaeis guineensis]	XP_010939364.1	311	6e-08
c102161_g1_i1	222	DNA-directed RNA polymerase, beta subunit [Prevotella bryantii B14]	EFI70999.1	331	2e-39
c102163_g1_i1	396	PREDICTED: LOW QUALITY PROTEIN: protein SOMBRERO-like [Phoenix dactylifera]	XP_008783883.1	312	3e-42
c102166_g1_i1	242	aldehyde dehydrogenase [Prevotella oryzae]	WP_036880536.1	478	4e-31
c102167_g1_i1	350	DNA gyrase, A subunit [Beutenbergia cavernae DSM 12333]	WP_012725053.1	885	4e-41
c102169_g1_i1	614	Polyprotein, putative [Solanum demissum]	AAT38747.2	1402	4e-24
c102170_g1_i1	484	aminopeptidase 2 [Georgenia sp. SUBG003]	KEP23189.1	418	2e-28
c102174_g1_i1	239	PREDICTED: receptor-type tyrosine-protein phosphatase eta isoform X1 [Pan troglodytes]	XP_508422.3	653	3e-10
c102177_g1_i1	320	putative lipoprotein [Prevotella multisaccharivorax DSM 17128]	WP_007575206.1	518	2e-47
c102178_g1_i1	226	50S ribosomal protein L13 [Bifidobacterium boum]	KFI46434.1	155	1e-37
c10218_g1_i1	217	hypothetical protein JCGZ_16690 [Jatropha curcas]	KDP30510.1	359	1e-20
c102186_g1_i1	382	Phosphoglucan, water dikinase [Morus notabilis]	XP_010107194.1	688	2e-49
c102187_g1_i1	294	alpha amylase catalytic domain protein [Prevotella sp. CAG:732]	CDD18734.1	605	5e-47
c102189_g1_i1	274	hypothetical protein HMPREF0645_0519 [Prevotella bergensis DSM 17361]	WP_007174867.1	1182	3e-36
c10219_g1_i1	343	electron transport complex subunit RsxA [Prevotella sp. AG:487_50_53]	WP_021993331.1	200	2e-26
c102190_g1_i1	218	aerotolerance regulator BatC [Chryseobacterium haifense DSM 19056]	WP_031503287.1	246	1e-18
c102191_g1_i1	460	2-C-methyl-D-erythritol 4-phosphate cytidylyltransferase [Prevotella dentalis DSM 3688]	WP_005844937.1	229	4e-73
c102200_g1_i1	342	cysteine desulfurase [Corynebacterium vitaeruminis DSM 20294]	WP_025252605.1	377	1e-36
c102204_g1_i1	213	integrase [Arthrobacter sp. H20]	WP_051427183.1	329	2e-29
c102207_g1_i1	275	PREDICTED: uncharacterized protein LOC103696510 [Phoenix dactylifera]	XP_008776390.1	537	1e-15
c102212_g1_i1	221	PREDICTED: uncharacterized protein LOC103701639 [Phoenix dactylifera]	XP_008782005.1	1101	4e-37
c102214_g1_i1	260	fucokinase [Prevotella baroniae]	WP_025881418.1	911	6e-25
c102222_g1_i1	212	hypothetical protein S40285_05428 [Stachybotrys chlorohalonata IBT 40285]	KFA68943.1	335	1e-35
c102231_g1_i1	347	curved DNA-binding protein [Porphyromonadaceae bacterium KH3CP3RA]	WP_019541357.1	309	1e-41
c10224_g1_i1	241	energy transducer TonB [Prevotella sp. S7-1-8]	WP_036891769.1	281	1e-37
c102240_g1_i1	219	glycosyl transferase [Salinibacterium sp. PAMC 21357]	WP_010205825.1	771	8e-24
c102242_g1_i1	269	RNA polymerase sigma factor [Chryseobacterium haifense DSM 19056]	WP_031503242.1	185	9e-16
c102244_g1_i1	469	PREDICTED: small nuclear ribonucleoprotein Sm D3 isoform X1 [Tupaia chinensis]	XP_006157233.1	148	5e-77
c102248_g1_i1	285	haloacid dehalogenase superfamily protein, subfamily IA, variant 3 with third motif having DD or ED [Chryseobacterium sp. CF314]	WP_007840989.1	220	7e-26
c102249_g1_i1	213	NFE2L2, partial [Pan troglodytes]	ABM91944.1	471	3e-24
c102256_g1_i1	319	NADH dehydrogenase subunit 4 (mitochondrion) [Lepomis macrochirus]	YP_004841859.1	460	6e-30
c102262_g1_i1	252	hypothetical protein HMPREF1199_02425 [Prevotella oralis CC98A]	WP_023984886.1	323	8e-15
c102267_g1_i1	285	PREDICTED: uncharacterized protein LOC103331662 [Prunus mume]	XP_008232529.1	533	2e-15
c102268_g1_i1	265	protein-(glutamine-N5) methyltransferase, release factor-specific [Prevotella bergensis DSM 17361]	WP_007174800.1	301	2e-30
c102271_g1_i1	318	PREDICTED: uncharacterized protein LOC105969249 [Erythranthe guttata]	XP_012849451.1	573	1e-08
c102272_g1_i1	330	MATE efflux family protein [Sphaerochaeta coccoides DSM 17374]	WP_013740440.1	477	1e-29
c102273_g1_i1	347	hypothetical protein [Prevotella oryzae]	WP_036878092.1	418	1e-37
c102277_g1_i1	248	hypothetical protein HMPREF9455_00630 [Dysgonomonas gadei ATCC BAA-286]	WP_006798140.1	476	2e-24
c102278_g1_i1	242	putative lactam utilization protein B-like protein [Corynebacterium mustelae]	WP_047261666.1	252	1e-21
c102284_g1_i1	284	unnamed protein product [Homo sapiens]	BAG63037.1	660	3e-50
c102287_g1_i1	202	putative phage protein [Bifidobacterium coryneforme]	WP_051875689.1	207	7e-16
c102294_g1_i1	422	glycogen debranching enzyme [Prevotella dentalis DSM 3688]	WP_015310471.1	637	1e-65
c102298_g1_i1	249	hypothetical protein HMPREF0971_00840 [Prevotella oris F0302]	WP_004371864.1	549	9e-15
c102300_g1_i1	203	PREDICTED: senescence-specific cysteine protease SAG39-like [Phoenix dactylifera]	XP_008800071.1	342	3e-10
c102301_g1_i1	324	ferric enterobactin receptor [Chryseobacterium sp. JM1]	WP_034726884.1	806	8e-44
c102308_g1_i1	233	transcription-repair coupling factor [Carnobacterium sp. 1290_CSPC]	WP_048727792.1	1233	7e-11
c102310_g1_i1	303	PREDICTED: uncharacterized protein LOC104743952 [Camelina sativa]	XP_010463281.1	224	2e-11
c102311_g1_i1	228	UDP-glucose 4-epimerase [Acidobacteriaceae bacterium KBS 96]	WP_020721935.1	324	3e-16
c102314_g1_i1	337	polyprenyl synthetase family protein [Prevotella bergensis]	WP_044123127.1	324	3e-58
c102315_g1_i1	217	PREDICTED: uncharacterized protein LOC104229278 [Nicotiana sylvestris]	XP_009780199.1	163	2e-18
c102320_g1_i1	238	type III restriction enzyme, res subunit [Rothia dentocariosa M567]	WP_004005176.1	974	2e-12
c102329_g1_i1	265	Acetylglutamate kinase [Flavobacteriaceae bacterium 3519-10]	WP_012782481.1	262	1e-13
c102330_g1_i1	335	valyl-tRNA synthetase [Bacteroides graminisolvens DSM 19988 = JCM 15093]	GAK36276.1	203	8e-65
c102332_g1_i1	261	hCG1818432, isoform CRA_b [Homo sapiens]	EAW71002.1	541	2e-50
c102356_g1_i1	239	hypothetical protein Isop_2178 [Isosphaera pallida ATCC 43644]	WP_013565045.1	545	4e-27
c102360_g1_i1	221	HPP family protein [Oleispira antarctica RB-8]	WP_046008179.1	168	5e-11
c102361_g1_i1	297	UDP-N-acetylglucosamine-N-acetylmuramyl-(pentapeptide) pyrophosphoryl-undecaprenol N-acetylglucosamine transferase [Fermentimonas caenicola]	WP_045088936.1	365	2e-40
c102362_g1_i1	289	PREDICTED: cytochrome c oxidase subunit 7B, mitochondrial-like [Takifugu rubripes]	XP_003970861.1	78	8e-35
c102364_g1_i1	229	sigma-70 family RNA polymerase sigma factor [Lewinella cohaerens]	WP_020537951.1	193	6e-16
c10237_g1_i1	406	PREDICTED: VQ motif-containing protein 20-like [Musa acuminata subsp. malaccensis]	XP_009408694.1	156	8e-09
c102375_g1_i1	275	U5 small nuclear ribonucleoprotein 200 kDa helicase, partial [Antrostomus carolinensis]	KFZ46911.1	245	2e-54
c102383_g1_i1	257	di-trans,poly-cis-decaprenylcistransferase [Thiothrix flexilis]	WP_020558814.1	246	2e-25
c102388_g1_i1	275	PREDICTED: uncharacterized protein LOC103722020 [Phoenix dactylifera]	XP_008810657.1	986	2e-38
c10239_g1_i1	844	hypothetical protein BVRB_5g119650 [Beta vulgaris subsp. vulgaris]	XP_010679088.1	151	1e-09
c10239_g1_i2	794	hypothetical protein BVRB_5g119650 [Beta vulgaris subsp. vulgaris]	XP_010679088.1	151	7e-10
c102394_g1_i1	287	pantothenate kinase [Actinotalea fermentans ATCC 43279 = JCM 9966 = DSM 3133]	KGM16291.1	313	1e-36
c102396_g1_i1	261	hypothetical protein [Jiangella gansuensis]	WP_051425764.1	270	1e-17
c102402_g1_i1	260	PREDICTED: 60S ribosomal protein L6 [Orussus abietinus]	XP_012287114.1	271	1e-34
c102408_g1_i1	334	Pup--protein ligase [Actinobaculum suis]	KMY22687.1	455	7e-45
c10241_g1_i1	217	acylphosphatase [Bifidobacterium thermacidophilum subsp. thermacidophilum]	WP_029575696.1	102	3e-28
c10241_g2_i1	219	Alanine racemase, N-terminal domain [Bifidobacterium thermacidophilum subsp. thermacidophilum]	WP_029575697.1	276	3e-42
c102415_g1_i1	386	putative deoxyribonucleotide triphosphate pyrophosphatase [Corynebacterium diphtheriae HC02]	WP_014320376.1	205	2e-31
c102420_g1_i1	310	phage portal protein SPP1 Gp6-like [Bacteroides uniformis CAG:3]	CDE04787.1	496	2e-30
c102421_g1_i1	204	carbamoyl-phosphate synthase, small subunit [Prevotella sp. DNF00663]	WP_036895891.1	358	7e-31
c102422_g1_i1	224	quinolinate synthase [Prevotella albensis]	WP_024990137.1	330	8e-26
c102425_g1_i1	255	PHD finger protein ALFIN-LIKE 6 [Zea mays]	ONM33628.1	133	2e-30
c102426_g1_i1	500	ribonuclease R [Prevotella sp. S7-1-8]	WP_036893024.1	733	2e-96
c102430_g1_i1	270	outer membrane protein/peptidoglycan-associated (lipo)protein [Prevotella dentalis DSM 3688]	WP_005846556.1	222	4e-45
c102432_g1_i1	265	unknown, partial [Homo sapiens]	AAS07531.1	212	4e-51
c102437_g1_i1	563	PREDICTED: protein NDRG1 isoform X1 [Colobus angolensis palliatus]	XP_011793534.1	405	2e-129
c102438_g1_i1	436	PREDICTED: heterogeneous nuclear ribonucleoprotein H-like [Papio anubis]	XP_003918213.2	273	1e-65
c102444_g1_i1	225	PREDICTED: putative laccase-1 [Elaeis guineensis]	XP_010940776.1	395	1e-21
c102452_g1_i1	233	ferrous iron transport protein B [Prevotella multisaccharivorax]	WP_040558697.1	838	5e-20
c102454_g1_i1	315	heme transport associated protein [Renibacterium salmoninarum ATCC 33209]	WP_012245938.1	1280	3e-19
c102455_g1_i1	427	hypothetical protein HMPREF1549_02863, partial [Actinomyces johnsonii F0510]	ERH15925.1	197	1e-34
c102456_g1_i1	373	cytochrome c oxidase polypeptide 4 [Corynebacterium vitaeruminis DSM 20294]	WP_025253223.1	150	2e-58
c102459_g1_i1	222	TNF receptor-associated factor 2, isoform CRA_d [Homo sapiens]	EAW88304.1	358	2e-38
c102461_g1_i1	542	Prolipoprotein diacylglyceryl transferase [Corynebacterium sp. JB4]	WP_025387437.1	321	1e-51
c102462_g1_i1	281	unnamed protein product, partial [Human ORFeome Gateway entry vector]	NP_006815.2	306	1e-41
c102469_g1_i1	262	hypothetical protein HMPREF9715_00923 [Myroides odoratimimus CIP 101113]	WP_006262977.1	357	5e-10
c10247_g1_i1	547	73kDa cleavage and polyadenylation specific factor 3, partial [Testudo hermanni]	AEK51788.1	220	7e-128
c10247_g2_i1	269	PREDICTED: cleavage and polyadenylation specificity factor subunit 3-like, partial [Xiphophorus maculatus]	XP_005814841.1	376	5e-54
c102471_g1_i1	206	PREDICTED: uncharacterized protein LOC107820743 [Nicotiana tabacum]	XP_009763858.1	170	6e-10
c102472_g1_i1	323	peptidase domain protein [Pirellula staleyi DSM 6068]	ADB16608.1	3858	2e-27
c102477_g1_i1	267	putative asparagine synthetase [Corynebacterium diphtheriae VA01]	AEX83770.1	578	1e-51
c102479_g1_i1	238	hypothetical protein [Propionicicella superfundia]	WP_036921505.1	214	1e-18
c102480_g1_i1	223	hypothetical protein HMPREF9140_01502 [Prevotella micans F0438]	WP_006952978.1	440	4e-32
c102481_g1_i1	297	Monosaccharide-transporting ATPase [Isoptericola variabilis 225]	WP_013837955.1	519	2e-45
c102482_g1_i1	232	trehalose-6-phosphate synthase [Jiangella gansuensis]	WP_026877602.1	466	9e-06
c102488_g1_i1	204	PREDICTED: uncharacterized protein LOC104650615 [Saimiri boliviensis boliviensis]	XP_010332412.1	149	2e-26
c102492_g1_i1	550	hypothetical protein SAMN02745205_00766 [Porphyromonas cangingivalis]	WP_025839150.1	220	2e-63
c102494_g1_i1	398	BnaA03g47320D [Brassica napus]	CDY49706.1	276	7e-29
c102497_g1_i1	210	succinate dehydrogenase [Flectobacillus major]	WP_026998016.1	222	5e-10
c102502_g1_i1	255	CG13760 gene product [Drosophila melanogaster] homolog [Homo sapiens]	BAB68411.1	200	1e-58
c102504_g1_i1	257	hypothetical protein [Prevotella sp. P6B1]	WP_033148835.1	81	3e-13
c102510_g1_i1	382	Fructose-bisphosphate aldolase [Zootermopsis nevadensis]	KDR09236.1	364	7e-73
c102511_g1_i1	593	protein of unknown function DUF204 [Cellulomonas fimi ATCC 484]	WP_013772707.1	188	1e-35
c102512_g1_i1	201	acyl-CoA oxidase [Corynebacterium vitaeruminis]	WP_034651125.1	691	5e-34
c102514_g1_i1	217	phosphoadenosine phosphosulfate reductase family protein [ [[Clostridium asparagiforme] DSM 15981]	WP_007716470.1	299	2e-10
c102515_g1_i1	272	Na(+)/H(+) antiporter nhaA [Propionibacterium freudenreichii]	CEH07729.1	392	3e-38
c102521_g1_i1	230	unnamed protein product [Phytomonas sp. isolate EM1]	CCW65865.1	135	1e-17
c102523_g1_i1	706	polyprenyl glycosylphosphotransferase [Clavibacter michiganensis subsp. nebraskensis]	WP_015489424.1	491	2e-21
c102524_g1_i1	232	outer membrane protein assembly factor [Prevotella pleuritidis]	WP_039876383.1	872	1e-38
c102526_g1_i1	244	DNA polymerase III, subunits gamma and tau [Isoptericola variabilis 225]	WP_013839823.1	1188	1e-17
c102533_g1_i1	384	hypothetical protein EGM_02828, partial [Macaca fascicularis]	EHH65951.1	259	6e-73
c102534_g1_i1	220	hypothetical protein SAMN05444364_11646 [Prevotella scopos JCM 17725]	WP_025839710.1	438	2e-21
c102538_g1_i1	204	pyrophosphate-dependent phosphofructokinase [Hevea brasiliensis]	AIE47261.1	617	8e-10
c102539_g1_i1	261	PREDICTED: uncharacterized protein LOC104210521 isoform X3 [Nicotiana sylvestris]	XP_009757738.1	234	5e-07
c10254_g1_i1	561	PREDICTED: cation/H(+) antiporter 15-like [Elaeis guineensis]	XP_010922840.1	427	1e-56
c102544_g1_i1	429	hypothetical protein [[Hallella] seregens]	WP_027952073.1	285	4e-65
c102549_g1_i1	362	hypothetical protein AMTR_s00939p00005100, partial [Amborella trichopoda]	ERN09029.1	68	4e-25
c102550_g1_i1	229	hypothetical protein HMPREF1199_00447 [Prevotella oralis CC98A]	WP_023983292.1	863	8e-13
c10257_g1_i1	318	PREDICTED: uncharacterized protein LOC105851917 [Cicer arietinum]	XP_012570320.1	1078	1e-12
c102574_g1_i1	464	hypothetical protein HMPREF9018_0121 [Prevotella amnii CRIS 21A-A]	WP_008450770.1	159	8e-73
c102575_g1_i1	275	UDP-galactopyranose mutase [Dehalobacter sp. FTH1]	WP_020489475.1	386	3e-45
c102577_g1_i1	272	histidine--tRNA ligase [Parabacteroides sp. CAG:409]	CDE59370.1	451	4e-36
c102579_g1_i1	518	PREDICTED: uncharacterized protein LOC104585207 [Brachypodium distachyon]	XP_010239539.1	1289	2e-42
c102582_g1_i1	370	MFS transporter [Arthrobacter sp. TB 26]	WP_024365498.1	575	2e-27
c102587_g1_i1	201	hypothetical protein [uncultured bacterium FGYC_13M19]	AGO87862.1	143	8e-09
c102588_g1_i1	373	hypothetical protein HMPREF1199_01844 [Prevotella oralis CC98A]	WP_023984431.1	484	1e-46
c102589_g1_i1	235	5'-nucleotidase family protein [Paeniglutamicibacter gangotriensis Lz1y]	WP_007269758.1	1285	1e-09
c102592_g1_i1	362	hypothetical protein At5g13655 [Arabidopsis thaliana]	BAB08692.1	385	7e-07
c102593_g1_i1	230	30S ribosomal protein S13 [Sphaerochaeta pleomorpha str. Grapes]	WP_014270773.1	121	2e-32
c102597_g1_i1	508	ATP-dependent DNA helicase [Gryllotalpicola ginsengisoli]	WP_051142635.1	1097	8e-17
c102607_g1_i1	303	1-(5-phosphoribosyl)-5-((5-phosphoribosylamino)methylideneamino)imidazole-4-carboxamide isomerase [Chryseobacterium indologenes]	WP_027375085.1	240	2e-46
c102612_g1_i1	207	LIV-I protein F [Hydrogenophaga sp. T4]	EWS60164.1	108	3e-36
c102621_g1_i1	290	hypothetical protein [[Hallella] seregens]	WP_044249049.1	828	7e-41
c102623_g1_i1	268	sugar transporter [Prevotella sp. S7-1-8]	WP_036894890.1	265	9e-45
c102626_g1_i1	218	hypothetical protein HMPREF0645_2235 [Prevotella bergensis DSM 17361]	WP_007174338.1	357	2e-28
c102628_g1_i1	299	pyrazinamidase/nicotinamidase [Corynebacterium vitaeruminis DSM 20294]	AHI23462.1	182	1e-44
c102629_g1_i1	292	PREDICTED: uncharacterized protein LOC101299390 [Fragaria vesca subsp. vesca]	XP_011465143.1	1884	2e-17
c102645_g1_i1	368	ABC transporter ATP-binding protein [Prevotella dentasini]	WP_025002098.1	565	7e-73
c102653_g1_i1	201	cytochrome d terminal oxidase subunit 1 [Brevundimonas diminuta]	WP_040346820.1	520	7e-31
c102663_g1_i1	341	helicase C-terminal domain protein, partial [Prevotella amnii CRIS 21A-A]	EFN91741.1	3762	2e-12
c102666_g1_i1	370	RNase adaptor protein RapZ [Gulosibacter molinativorax]	WP_035732536.1	300	8e-18
c102669_g1_i1	238	hypothetical protein HMPREF9332_01581 [Alloprevotella rava F0323]	WP_009348093.1	127	2e-21
c10268_g1_i1	606	PREDICTED: mitogen-activated protein kinase 1 [Musa acuminata subsp. malaccensis]	XP_009419763.1	393	1e-38
c102682_g1_i1	238	sodium/proline symporter [Brevibacterium casei S18]	WP_009379262.1	506	2e-13
c102684_g1_i1	352	hypothetical protein [Leifsonia aquatica]	WP_025156089.1	286	3e-16
c102685_g1_i1	331	transporter, SSS family [Prevotella oralis ATCC 33269]	EFZ36830.1	438	4e-52
c102686_g1_i1	268	malto-oligosyltrehalose synthase [Propionibacterium sp. oral taxon 192 str. F0372]	WP_016669997.1	883	1e-33
c102690_g1_i1	425	beta-lactamase [Bifidobacterium thermophilum]	WP_081885505.1	504	2e-18
c102696_g1_i1	251	AHNAK, partial [Homo sapiens]	AAA69898.1	1277	1e-30
c102698_g1_i1	208	DegT/DnrJ/EryC1/StrS family aminotransferase [Acidovorax oryzae]	WP_026433798.1	379	8e-17
c102701_g1_i1	280	metal ABC transporter permease [Granulicoccus phenolivorans]	WP_035758458.1	284	4e-34
c102712_g1_i1	285	alpha/beta hydrolase [Desulfovibrio magneticus]	WP_024825152.1	352	4e-33
c102713_g1_i1	502	PREDICTED: putative cyclic nucleotide-gated ion channel 18 [Phoenix dactylifera]	XP_008781660.1	712	8e-49
c102715_g1_i1	230	phytoene dehydrogenase [Phenylobacterium zucineum HLK1]	WP_012520625.1	529	2e-17
c102717_g1_i1	340	ribosome-recycling factor [Microbacterium barkeri]	WP_017202018.1	184	4e-25
c102720_g1_i1	308	proline reductase [Sporolactobacillus inulinus CASD]	WP_010025661.1	569	8e-31
c102722_g1_i1	210	PREDICTED: uncharacterized protein LOC103974340 [Musa acuminata subsp. malaccensis]	XP_009387420.1	193	5e-13
c102725_g1_i1	295	Dipeptide-binding ABC transporter, periplasmic substrate-binding component [Leifsonia rubra CMS 76R]	WP_021809979.1	536	4e-39
c102732_g1_i1	212	maltooligosyl trehalose synthase [Microbacterium sp. MEJ108Y]	WP_042538914.1	782	6e-19
c102737_g1_i1	437	PREDICTED: uncharacterized protein LOC104224088 isoform X1 [Nicotiana sylvestris]	XP_009773956.1	190	2e-10
c102740_g1_i1	319	unnamed protein product [Coffea canephora]	CDP10217.1	469	2e-15
c102743_g1_i1	267	BnaA01g18300D [Brassica napus]	CDY22892.1	255	5e-18
c102746_g1_i1	294	AcrB/AcrD/AcrF family protein [Prevotella paludivivens]	WP_018463810.1	1068	1e-27
c102751_g1_i1	488	PREDICTED: uncharacterized protein LOC104901048 [Beta vulgaris subsp. vulgaris]	XP_010686891.1	203	1e-19
c102766_g1_i1	239	isoaspartyl peptidase/L-asparaginase [Hymenobacter aerophilus]	WP_019947258.1	321	3e-14
c102774_g1_i1	256	PREDICTED: protein MON2 homolog isoform X6 [Macaca fascicularis]	XP_011947299.1	1655	5e-10
c10278_g1_i1	381	pyruvate carboxylase [Corynebacterium diphtheriae]	WP_016829834.1	1141	3e-57
c10278_g2_i1	533	Pyruvate carboxylase [Corynebacterium pseudotuberculosis]	WP_048588614.1	1141	1e-98
c102783_g1_i1	387	PREDICTED: WD-40 repeat-containing protein MSI1 [Elaeis guineensis]	XP_010941554.1	421	1e-43
c102786_g1_i1	300	PREDICTED: uncharacterized protein LOC105048063 [Elaeis guineensis]	XP_010925552.1	216	8e-06
c102787_g1_i1	452	PREDICTED: uncharacterized protein LOC105033416 [Elaeis guineensis]	XP_010906511.1	923	6e-66
c102790_g1_i1	209	PREDICTED: uncharacterized protein LOC104212513 [Nicotiana sylvestris]	XP_009760105.1	123	7e-11
c102797_g1_i1	355	putative uncharacterized protein [Prevotella sp. CAG:386]	CDC27294.1	199	1e-14
c102800_g1_i1	365	AF318331_1 unknown [Homo sapiens]	AAL55838.1	232	5e-82
c102802_g1_i1	260	hypothetical protein AMTR_s00021p00178750 [Amborella trichopoda]	ERN13992.1	227	6e-14
c102807_g1_i1	247	secretion protein [Prevotella sp. S7-1-8]	WP_036894098.1	103	1e-24
c102815_g1_i1	311	PREDICTED: uncharacterized protein LOC104897176 [Beta vulgaris subsp. vulgaris]	XP_010682303.1	335	2e-13
c102819_g1_i1	232	5-(carboxyamino)imidazole ribonucleotide synthase [Pseudoclavibacter soli]	WP_028244797.1	386	7e-22
c10282_g1_i1	511	retrotransposon protein, putative, Ty1-copia subclass [Oryza sativa Japonica Group]	AAN60991.1	2011	1e-09
c102830_g1_i1	270	unnamed protein product [Homo sapiens]	BAG58532.1	1145	5e-50
c102833_g1_i1	458	RNA polymerase II C-terminal domain phosphatase-like 1 [Morus notabilis]	XP_010100554.1	440	2e-11
c102840_g1_i1	221	hypothetical protein B7P23_03830 [Corynebacterium glutamicum]	WP_011014653.1	310	6e-22
c102841_g1_i1	335	DUF2723 domain-containing protein [Chryseobacterium sp. YR561]	WP_047438738.1	1161	1e-46
c102843_g1_i1	229	peptidylarginine deiminase [Arthrobacter sp. MWB30]	WP_039239926.1	341	4e-22
c102844_g1_i1	275	conserved hypothetical protein [Ricinus communis]	XP_002512643.1	657	2e-09
c102846_g1_i1	226	transcriptional regulator [Clavibacter cf. michiganensis LMG 26808]	WP_043585890.1	340	3e-22
c102847_g1_i1	349	hemin receptor [Prevotella bergensis]	WP_044123219.1	519	6e-36
c102849_g1_i1	236	ribosomal protein S9 [Candidatus Saccharibacteria bacterium RAAC3_TM7_1]	AHB42602.1	132	2e-26
c102852_g1_i1	315	aldehyde dehydrogenase family protein [Flavobacterium daejeonense]	WP_026712970.1	518	2e-51
c102856_g1_i1	432	Phosphatidylinositol-4-phosphate 5-kinase family protein, putative isoform 3 [Theobroma cacao]	EOY30136.1	1779	2e-55
c102857_g1_i1	216	PREDICTED: venom serine carboxypeptidase-like [Nasonia vitripennis]	XP_001599671.2	453	2e-09
c102858_g1_i1	250	Ferrous iron transport protein B [Methanosaeta harundinacea 6Ac]	AET63653.1	434	3e-35
c102863_g1_i1	523	hypothetical protein [Prevotella nanceiensis]	WP_018362317.1	538	6e-72
c102867_g1_i1	333	SusD family protein [Flavobacterium johnsoniae]	WP_012025920.1	451	4e-13
c102874_g1_i1	456	RelA/SpoT family protein [[Hallella] seregens]	WP_027952556.1	736	3e-95
c102876_g1_i1	252	type I site-specific deoxyribonuclease, HsdR family [Methylomicrobium album BG8]	WP_005372183.1	1033	2e-36
c10288_g1_i1	212	mys transcription factor, partial [Pinus mugo]	AHG95270.1	120	7e-22
c102882_g1_i1	235	methionine synthase [Frankia sp. Iso899]	WP_027139819.1	1260	7e-36
c102885_g1_i1	437	PREDICTED: sulfate transporter 1.3-like [Elaeis guineensis]	XP_010939616.1	658	4e-67
c102887_g1_i1	233	cell division protein FtsI/penicillin-binding protein 2 [Corynebacterium kutscheri]	WP_046439914.1	671	8e-16
c102889_g1_i1	330	heavy metal translocating P-type ATPase [Thermicanus aegyptius]	WP_028986505.1	650	1e-33
c102901_g1_i1	292	PREDICTED: uncharacterized protein LOC105038823 [Elaeis guineensis]	XP_010913031.1	218	2e-16
c102903_g1_i1	212	hypothetical protein YQE_01203, partial [Dendroctonus ponderosae]	ENN82421.1	418	5e-39
c102908_g1_i1	202	hypothetical protein [Prevotella sp. HUN102]	WP_051617555.1	191	1e-29
c102913_g1_i1	512	PTS beta-glucoside transporter subunit EIIBCA [Corynebacterium vitaeruminis]	WP_034651456.1	676	2e-80
c102917_g1_i1	245	anaerobic glycerol-3-phosphate dehydrogenase subunit B [Anaeroarcus burkinensis]	WP_027937166.1	413	3e-13
c102918_g1_i1	351	DUF4259 domain-containing protein [Corynebacterium vitaeruminis]	WP_034652049.1	125	4e-12
c102925_g1_i1	292	phosphoenolpyruvate carboxykinase (ATP) [Prevotella saccharolytica]	WP_025796708.1	537	3e-45
c102929_g1_i1	220	40S ribosomal protein s29 [Ictalurus punctatus]	NP_001165201.1	56	3e-32
c102935_g1_i1	358	PREDICTED: probable receptor-like protein kinase At5g56460 [Phoenix dactylifera]	XP_008810901.1	613	2e-31
c102940_g1_i1	243	Asp-tRNA(Asn)/Glu-tRNA(Gln) amidotransferase GatCAB subunit B [Schlesneria paludicola]	WP_029247887.1	504	1e-17
c102942_g1_i1	288	PREDICTED: cationic amino acid transporter 1 [Vitis vinifera]	XP_002281463.1	606	1e-25
c102944_g1_i1	207	group 1 glycosyl transferase [Corynebacterium vitaeruminis DSM 20294]	WP_081751553.1	373	7e-23
c102947_g1_i1	254	Protease 2 [Chlamydia trachomatis]	CRH26202.1	698	6e-27
c102950_g1_i1	272	Os09g0491900 [Oryza sativa Japonica Group]	BAF25454.1	681	9e-08
c10296_g1_i1	355	ArsR family transcriptional regulator [Prevotella sp. AGR2160]	WP_028910850.1	112	5e-41
c102963_g1_i1	325	hypothetical protein ING2E5B_2090 [Fermentimonas caenicola]	WP_045090426.1	372	2e-19
c102969_g1_i1	350	PREDICTED: uncharacterized protein LOC103848687 [Brassica rapa]	XP_009123785.1	257	5e-36
c102973_g1_i1	259	unnamed protein product [Homo sapiens]	BAC86222.1	164	3e-11
c102975_g1_i1	287	type 7 nonspecific lipid transfer protein LTP701 [Elaeis guineensis]	XP_010938128.1	167	2e-24
c102978_g1_i1	387	RNA-directed DNA polymerase (Reverse transcriptase) [Medicago truncatula]	ABD33261.1	402	6e-24
c102987_g1_i1	217	Haloacid dehalogenase-like hydrolase or phosphoglycolate phosphatase [Bifidobacterium thermacidophilum subsp. thermacidophilum]	WP_029576741.1	243	3e-21
c10299_g1_i1	312	PREDICTED: uncharacterized protein LOC103715854 [Phoenix dactylifera]	XP_008801842.1	594	5e-22
c103021_g1_i1	301	preprotein translocase subunit SecA, partial [Curtobacterium sp. B8]	WP_031273775.1	646	8e-45
c103026_g1_i1	425	hypothetical protein HMPREF9431_00872 [Prevotella oulorum F0390]	EGV33200.1	269	1e-85
c103032_g1_i1	275	phosphoglycerate dehydrogenase [Corynebacterium vitaeruminis]	WP_034650290.1	530	2e-40
c103041_g1_i1	294	divergent AAA domain protein [Bifidobacterium thermacidophilum subsp. thermacidophilum]	WP_033521233.1	482	5e-52
c103043_g1_i1	274	hypothetical protein Cycma_3189 [Cyclobacterium marinum DSM 745]	WP_014021207.1	1720	6e-09
c103047_g1_i1	253	unnamed protein product [Escherichia coli chi7122]	CCK45362.1	58	1e-28
c103051_g1_i1	481	D-alanyl-D-alanine carboxypeptidase [Corynebacterium-like bacterium B27]	WP_022897256.1	417	4e-10
c103052_g1_i1	251	putative polyprotein [Solanum lycopersicum]	AAW22873.1	687	7e-09
c103058_g1_i1	243	penicillin-binding protein [Prevotella buccalis DNF00985]	WP_023057372.1	770	1e-38
c103067_g1_i1	213	PREDICTED: uncharacterized protein LOC105118276 [Populus euphratica]	XP_011014489.1	116	2e-08
c103071_g1_i1	767	hypothetical protein JCM10512_1597 [Bacteroides reticulotermitis JCM 10512]	WP_044161495.1	107	1e-27
c103087_g1_i1	236	heavy metal efflux pump, CzcA family [Prevotella saccharolytica F0055]	WP_009162690.1	1215	4e-26
c103109_g1_i1	241	PREDICTED: isoflavone reductase-like protein [Elaeis guineensis]	XP_010910817.1	206	1e-06
c103110_g1_i1	231	RNA polymerase sigma factor SigY [Paenibacillus odorifer]	WP_042191818.1	181	1e-41
c103114_g1_i1	347	glycerol-3-phosphate dehydrogenase [Solitalea canadensis DSM 3403]	WP_014679074.1	519	3e-17
c103115_g1_i1	247	phosphoglycerate kinase [Candidatus Saccharibacteria bacterium RAAC3_TM7_1]	AHB41942.1	406	4e-27
c103118_g1_i1	289	monovalent cation/H+ antiporter subunit A [Actinotalea ferrariae CF5-4]	WP_081802485.1	1029	2e-17
c103120_g1_i1	228	4-hydroxy-tetrahydrodipicolinate reductase [Leucobacter sp. PH1c]	WP_025133230.1	248	1e-06
c103122_g1_i1	248	translation initiation factor IF-3 [Ornithinimicrobium pekingense]	WP_022920815.1	238	2e-23
c103124_g1_i1	213	putative transcriptional regulator [Corynebacterium vitaeruminis DSM 20294]	WP_025251806.1	474	5e-28
c103128_g1_i1	420	endonuclease I [Chryseobacterium hispalense]	WP_029298790.1	601	1e-17
c103129_g1_i1	488	sigma-54-dependent Fis family transcriptional regulator [Chryseobacterium sp. YR480]	WP_047422724.1	394	6e-94
c103130_g1_i1	238	ABC transporter, ATP-binding protein [Prevotella bergensis DSM 17361]	WP_007172921.1	598	7e-40
c103132_g1_i1	364	UTP--glucose-1-phosphate uridylyltransferase [Actinotalea fermentans ATCC 43279 = JCM 9966 = DSM 3133]	KGM16012.1	437	2e-23
c103139_g1_i1	219	DUF1571 domain-containing protein [Pirellula staleyi]	WP_044184435.1	294	5e-21
c103140_g1_i1	323	Transposase [Chlamydia trachomatis]	CQB88331.1	101	2e-22
c103142_g1_i1	306	hypothetical protein EO95_10690 [Methanosarcina sp. 1.H.T.1A.1]	KKH97239.1	269	4e-28
c103149_g1_i1	227	rho GTPase-activating protein 29 isoform b [Homo sapiens]	NP_001315594.1	1197	6e-34
c103152_g1_i1	292	Similar to f-box and leucine-rich repeat protein 11, partial [Homo sapiens]	AAH01203.1	191	5e-60
c103154_g1_i1	312	hypothetical protein HMPREF1531_00533 [Propionibacterium sp. oral taxon 192 str. F0372]	WP_016668341.1	669	2e-38
c103159_g1_i1	243	50S ribosomal protein L13 [Microbacterium profundi]	WP_033105043.1	148	3e-12
c103160_g1_i1	250	hypothetical protein TRIUR3_18498 [Triticum urartu]	EMS65647.1	443	3e-11
c103162_g1_i1	229	PREDICTED: LOW QUALITY PROTEIN: uncharacterized protein LOC105118123, partial [Populus euphratica]	XP_011014294.1	1905	1e-05
c103165_g1_i1	246	Zn-finger containing NTP pyrophosphohydrolase [Prevotella dentalis DSM 3688]	WP_005843482.1	272	9e-31
c103178_g1_i1	265	4-hydroxy-3-methylbut-2-en-1-yl diphosphate synthase [Prevotella paludivivens]	WP_025884059.1	628	9e-27
c103184_g1_i1	305	ATP/GTP-binding protein [Bacteroides sp. HPS0048]	WP_044095116.1	903	1e-38
c103186_g1_i1	226	ABC transporter permease [Prevotella buccalis DNF00985]	WP_023058093.1	781	1e-24
c103187_g1_i1	217	PREDICTED: uncharacterized protein LOC103401746 [Malus domestica]	XP_008338687.1	483	4e-15
c103191_g1_i1	215	hypothetical protein [Phocaeicola abscessus]	WP_019207206.1	1050	4e-17
c1032_g1_i1	1305	PREDICTED: uncharacterized protein LOC103717237 isoform X1 [Phoenix dactylifera]	XP_008803770.1	254	1e-104
c1032_g1_i2	1209	PREDICTED: uncharacterized protein LOC103717237 isoform X1 [Phoenix dactylifera]	XP_008803770.1	254	1e-75
c103206_g1_i1	307	transcriptional regulator, TetR family [Prevotella buccae ATCC 33574]	WP_004340347.1	198	2e-55
c103215_g1_i1	260	Predicted ATPase [Bacteroides vulgatus]	WP_016270625.1	362	1e-24
c103216_g1_i1	616	hypothetical protein CICLE_v10023986mg [Citrus clementina]	XP_006439348.1	781	5e-11
c103223_g1_i1	209	PREDICTED: LOW QUALITY PROTEIN: oxidoreductase HTATIP2-like [Pongo abelii]	XP_009248029.1	295	5e-08
c103229_g1_i1	245	hypothetical protein B843_07475 [Corynebacterium vitaeruminis DSM 20294]	WP_025252900.1	513	9e-35
c10323_g1_i1	269	alpha-2-macroglobulin [[Hallella] seregens]	WP_027952408.1	1849	9e-31
c103231_g1_i1	419	DNA gyrase subunit B [Prevotella oris]	WP_018920582.1	656	3e-83
c103236_g1_i1	362	ATP synthase subunit delta [Corynebacterium diphtheriae]	WP_003851097.1	273	2e-23
c103237_g1_i1	372	penicillin amidase [Terracoccus sp. 273MFTsu3.1]	WP_020144990.1	859	3e-32
c103243_g1_i1	218	PREDICTED: uncharacterized protein LOC104120408 [Nicotiana tomentosiformis]	XP_009630460.1	223	3e-10
c103247_g1_i1	247	Peptidase M16 inactive domain protein, partial [uncultured bacterium]	AIA11082.1	386	2e-21
c103249_g1_i1	326	tRNA (N(6)-L-threonylcarbamoyladenosine(37)-C(2))-methylthiotransferase MtaB [Prevotella denticola]	WP_025067724.1	450	1e-49
c103257_g1_i1	239	PREDICTED: probable LRR receptor-like serine/threonine-protein kinase At3g47570 [Elaeis guineensis]	XP_010939780.1	967	9e-21
c103270_g1_i1	269	unnamed protein product [Homo sapiens]	XP_016885946.1	484	1e-25
c103275_g1_i1	201	PREDICTED: centromere protein F isoform X2 [Homo sapiens]	XP_011507384.1	3055	1e-32
c103280_g1_i1	299	transcriptional attenuator, LytR family [Cellulosimicrobium cellulans J1]	WP_024839401.1	481	5e-30
c103282_g1_i1	265	unknown, partial [Glycine max]	ACU18247.1	195	3e-35
c103283_g1_i1	278	PREDICTED: uncharacterized protein LOC104886944 [Beta vulgaris subsp. vulgaris]	XP_010669804.1	833	1e-14
c103295_g1_i1	230	anthranilate phosphoribosyltransferase [Prevotella sp. AGR2160]	WP_028910076.1	334	2e-06
c103297_g1_i1	250	PREDICTED: cytosolic sulfotransferase 5-like [Beta vulgaris subsp. vulgaris]	XP_010670589.1	370	7e-28
c10330_g1_i1	222	r2r3-myb transcription factor, putative [Ricinus communis]	EEF47291.1	93	4e-30
c103303_g1_i1	226	extracellular solute-binding protein family 5 [Beutenbergia cavernae DSM 12333]	ACQ79376.1	635	2e-15
c103309_g1_i1	207	heavy metal efflux pump, CzcA family [Chitinophaga pinensis DSM 2588]	WP_012791361.1	1040	5e-10
c103311_g1_i1	274	hypothetical protein [Beta vulgaris subsp. vulgaris]	CCA65981.1	1114	1e-10
c103315_g1_i1	342	unnamed protein product [Homo sapiens]	BAG61623.1	420	2e-70
c103316_g1_i1	261	Protein of unknown function (DUF1553)/Protein of unknown function (DUF1549)/Planctomycete cytochrome C [Singulisphaera acidiphila DSM 18658]	WP_015245279.1	1102	6e-18
c103323_g1_i1	276	hypothetical protein HMPREF0645_1979 [Prevotella bergensis DSM 17361]	WP_007174082.1	202	5e-46
c103326_g1_i1	234	hypothetical protein A3E20_04540 [Candidatus Saccharibacteria bacterium RIFCSPHIGHO2_12_FULL_47_16]	AKM80867.1	130	6e-22
c103328_g1_i1	203	hypothetical protein ING2E5B_0324 [Fermentimonas caenicola]	WP_045089012.1	369	9e-08
c103330_g1_i1	304	AF119917_36 PRO2281 [Homo sapiens]	AAF69628.1	329	2e-61
c10334_g1_i1	367	PREDICTED: uncharacterized protein LOC103337585 [Prunus mume]	XP_008238972.1	789	5e-13
c10334_g1_i2	458	uncharacterized protein LOC105635897 [Jatropha curcas]	XP_012074420.1	182	2e-09
c103347_g1_i1	819	ribonucleotide reductase, partial [uncultured virus]	AIW56718.1	433	1e-72
c103354_g1_i1	227	PREDICTED: probable protein kinase At2g41970 [Elaeis guineensis]	XP_019709862.1	359	6e-41
c103359_g1_i1	218	KIF3C, partial [Homo sapiens]	CAA05252.1	515	3e-18
c103373_g1_i1	234	translation initiation factor IF-2, partial [Corynebacterium diphtheriae DSM 43988]	ERA54470.1	320	2e-39
c103378_g1_i1	312	Pentatricopeptide repeat (PPR) superfamily protein, putative [Theobroma cacao]	XP_007013424.1	771	2e-17
c103381_g1_i1	311	PREDICTED: probable protein S-acyltransferase 19 [Phoenix dactylifera]	XP_008807982.1	700	9e-52
c103382_g1_i1	225	ANKIB1 protein, partial [Homo sapiens]	AAH94865.1	441	1e-37
c103389_g1_i1	529	PREDICTED: probable Xaa-Pro aminopeptidase P [Musa acuminata subsp. malaccensis]	XP_009396833.1	739	1e-19
c103390_g1_i1	306	hypothetical protein POPTR_0004s15415g [Populus trichocarpa]	XP_006384476.1	381	2e-11
c103391_g1_i1	313	ATP synthase subunit beta [Mycetocola saprophilus]	WP_030142894.1	482	9e-26
c103401_g1_i1	290	hypothetical protein JCM10512_1606 [Bacteroides reticulotermitis JCM 10512]	WP_052517124.1	1079	1e-27
c103403_g1_i1	217	hypothetical protein BBJ53_10035 [Cutibacterium acnes]	WP_002515425.1	377	1e-38
c103417_g1_i1	282	TonB-dependent receptor [Bacteroides paurosaccharolyticus]	WP_024993891.1	1109	4e-31
c103424_g1_i1	203	Cytochrome b/b6 domain protein [Beutenbergia cavernae DSM 12333]	WP_015882385.1	580	1e-30
c103429_g1_i1	241	RNA polymerase, sigma 54 subunit, RpoN [Chthoniobacter flavus Ellin428]	WP_006979927.1	466	7e-32
c103435_g1_i1	304	uncharacterized protein LOC105628303 [Jatropha curcas]	XP_012065090.1	270	5e-15
c103436_g1_i1	334	succinate dehydrogenase/fumarate reductase cytochrome b subunit, b558 family [Chryseobacterium sp. CF314]	WP_007846744.1	220	4e-38
c103440_g1_i1	274	metallophosphoesterase [[Hallella] seregens]	WP_027953158.1	595	3e-45
c103457_g1_i1	210	serine/threonine-protein kinase [Rhodopirellula maiorica SM1]	WP_008704416.1	322	1e-15
c103466_g1_i1	268	cell division protein FtsW [Propionibacterium sp. oral taxon 192 str. F0372]	WP_016669712.1	430	7e-30
c103470_g1_i1	264	hypothetical protein [Corynebacterium vitaeruminis]	WP_025253292.1	179	2e-24
c103482_g1_i1	239	transcriptional regulator [Thauera phenylacetica]	WP_039921657.1	135	2e-33
c103483_g1_i1	245	four helix bundle protein [Prolixibacter bellariivorans]	WP_027586112.1	113	1e-06
c103499_g1_i1	271	hypothetical protein CISIN_1g038809mg [Citrus sinensis]	KDO40627.1	581	4e-12
c10350_g1_i1	445	hypothetical protein POPTR_0009s08250g [Populus trichocarpa]	XP_002313959.2	290	3e-09
c103500_g1_i1	255	PREDICTED: uncharacterized protein LOC104908122 [Beta vulgaris subsp. vulgaris]	XP_010695504.1	711	4e-18
c103513_g1_i1	532	aldose 1-epimerase [Prevotella bergensis DSM 17361]	WP_007173696.1	289	5e-72
c103532_g1_i1	415	myosin light polypeptide 6 [Pan troglodytes]	BAK63246.1	145	2e-90
c103538_g1_i1	296	hypothetical protein HMPREF9699_00260 [Bergeyella zoohelcum ATCC 43767]	WP_002661722.1	713	9e-42
c10354_g1_i1	318	hypothetical protein A3E20_02910 [Candidatus Saccharibacteria bacterium RIFCSPHIGHO2_12_FULL_47_16]	AKM80551.1	429	6e-09
c103540_g1_i1	306	unnamed protein product [Coffea canephora]	CDP18111.1	508	3e-16
c103546_g1_i1	237	putative cation transport related membrane protein [Chlamydia trachomatis]	CRH72104.1	326	9e-16
c103549_g1_i1	255	16S rRNA processing protein RimM [Prevotella bivia DNF00650]	WP_036863507.1	173	2e-31
c103551_g1_i1	364	hypothetical protein JCM6292_537 [Bacteroides pyogenes JCM 6292]	GAE14405.1	357	3e-77
c103552_g1_i1	315	PREDICTED: uncharacterized protein LOC101294033, partial [Fragaria vesca subsp. vesca]	XP_011470798.1	304	5e-23
c103553_g1_i1	242	DEAD/DEAH box helicase domain protein [Isoptericola variabilis 225]	WP_013838001.1	560	5e-10
c103554_g1_i1	231	hypothetical protein [Butyricimonas synergistica]	WP_018338530.1	656	3e-10
c103555_g1_i1	240	Uncharacterized protein TCM_039720 [Theobroma cacao]	EOY32152.1	171	2e-09
c103558_g1_i1	261	aldehyde dehydrogenase [Corynebacterium vitaeruminis]	WP_034650539.1	476	1e-18
c103561_g1_i1	350	ornithine carbamoyltransferase, mitochondrial precursor [Camelus ferus]	EPY77398.1	273	2e-72
c103562_g1_i1	237	hypothetical protein FE74_15425, partial [Staphylococcus aureus]	KMS27447.1	102	2e-22
c10357_g1_i1	228	PREDICTED: uncharacterized protein LOC104249998 [Nicotiana sylvestris]	XP_009804838.1	249	1e-11
c103572_g1_i1	242	hypothetical protein [Methanosaeta concilii]	WP_048132641.1	965	1e-44
c103573_g1_i1	220	ABC transporter ATP-binding protein [Corynebacterium vitaeruminis]	WP_034649492.1	252	1e-27
c103577_g1_i1	219	DNA primase [Prevotella brevis]	WP_027455116.1	835	2e-11
c103578_g1_i1	345	ferrous iron transport protein B [Corynebacterium vitaeruminis]	WP_034651139.1	649	1e-63
c103593_g1_i1	319	PREDICTED: nuclear autoantigenic sperm protein isoform X2 [Rhinopithecus roxellana]	XP_010361356.1	466	2e-39
c103597_g1_i1	290	alpha-2-macroglobulin [[Hallella] seregens]	WP_027952408.1	1849	1e-29
c103600_g1_i1	304	PREDICTED: lon protease homolog, mitochondrial-like, partial [Equus przewalskii]	XP_008510187.1	327	9e-62
c103607_g1_i1	294	amidophosphoribosyltransferase [Chryseobacterium gleum ATCC 35910]	WP_002979627.1	499	1e-47
c103616_g1_i1	224	DNA recombination protein RmuC [[Hallella] seregens]	WP_027951914.1	473	1e-17
c103620_g1_i1	297	regulator of chromosome condensation (RCC1) [Chryseobacterium gleum ATCC 35910]	WP_002978698.1	846	3e-17
c103621_g1_i1	239	PREDICTED: myb-related protein MYBAS2 isoform X2 [Elaeis guineensis]	XP_010922397.1	187	1e-11
c103622_g1_i1	251	hypothetical protein HMPREF0645_2206 [Prevotella bergensis DSM 17361]	WP_007174309.1	774	9e-37
c103623_g1_i1	397	ADP-ribosylglycohydrolase [[Hallella] seregens]	WP_027952973.1	265	6e-75
c103625_g1_i1	327	PREDICTED: uncharacterized protein LOC105766925 [Gossypium raimondii]	XP_012441923.1	217	2e-15
c10363_g1_i1	236	Threonyl-tRNA synthetase [Riemerella anatipestifer RA-GD]	ADZ13090.1	591	4e-34
c103634_g1_i1	328	Uncharacterised protein [Chlamydia trachomatis]	CRH59896.1	472	4e-12
c103636_g1_i1	286	hypothetical protein HMPREF0995_02208 [Lachnospiraceae bacterium 7_1_58FAA]	WP_009258457.1	321	1e-14
c103647_g1_i1	261	hypothetical protein B5788_1907 [Bifidobacterium breve]	WP_052829196.1	132	3e-12
c103648_g1_i1	415	phosphomethylpyrimidine kinase [Corynebacterium genitalium ATCC 33030]	WP_005286727.1	519	5e-17
c103650_g1_i1	202	phosphoenolpyruvate synthase [Prevotella multisaccharivorax DSM 17128]	WP_007574804.1	224	1e-34
c103656_g1_i1	351	pentachlorophenol 4-monooxygenase PcpB [Janthinobacterium sp. HH01]	WP_008449736.1	510	2e-30
c103663_g1_i1	201	ABC-type dipeptide/oligopeptide/nickel transport system, permease component [Sphaerochaeta pleomorpha str. Grapes]	WP_014270179.1	319	2e-06
c103664_g1_i1	276	MULTISPECIES: hypothetical protein [Bacteria]	WP_050389095.1	115	2e-35
c103665_g1_i1	321	hypothetical protein SOVF_040670 [Spinacia oleracea]	KNA21677.1	1195	5e-12
c103674_g1_i1	217	BnaC03g56880D [Brassica napus]	CDY34588.1	343	3e-27
c103676_g1_i1	212	RNase II stability modulator [Achromobacter ruhlandii]	WP_049074685.1	665	4e-21
c103681_g1_i1	234	hypothetical protein A4D02_10385 [Niastella koreensis]	WP_014218868.1	827	1e-09
c103686_g1_i1	313	hypothetical protein [Propionibacteriaceae bacterium P6A17]	WP_036933526.1	466	8e-30
c103697_g1_i1	301	D-tyrosyl-tRNA(Tyr) deacylase [Elizabethkingia miricola]	WP_045183469.1	149	4e-21
c103699_g1_i1	272	unknown [Zea mays]	ACN34304.1	371	2e-35
c103704_g1_i1	277	OSJNBb0013J13.11 [Oryza sativa Japonica Group]	CAE03834.3	576	2e-14
c103706_g1_i1	698	portal protein [Gordonia phage GRU1]	YP_004935838.1	525	9e-36
c103711_g1_i1	643	PREDICTED: uncharacterized protein LOC105968303 [Erythranthe guttata]	XP_012848387.1	1785	3e-42
c103713_g1_i1	204	signal peptidase I [Corynebacterium vitaeruminis DSM 20294]	WP_025253094.1	272	9e-22
c103714_g1_i1	225	haloacid dehalogenase [Acidipropionibacterium acidipropionici]	WP_036937477.1	201	7e-16
c103724_g1_i1	206	acetyltransferase MshD [Gordonia hirsuta DSM 44140 = NBRC 16056]	WP_005941111.1	306	1e-05
c103729_g1_i1	519	hypothetical protein HMPREF9456_00151 [Dysgonomonas mossii DSM 22836]	WP_006841525.1	570	2e-80
c103732_g1_i1	216	PREDICTED: 3-ketoacyl-CoA synthase 11-like [Elaeis guineensis]	XP_010925074.1	483	3e-38
c103739_g1_i1	251	PREDICTED: uncharacterized protein LOC105435721 isoform X2 [Cucumis sativus]	XP_011656345.1	1908	9e-20
c103741_g1_i1	222	hypothetical protein JCM6292_2515 [Bacteroides pyogenes JCM 6292]	GAE18866.1	383	3e-19
c103743_g1_i1	253	PREDICTED: uncharacterized protein LOC101261795 [Solanum lycopersicum]	XP_004252692.1	413	7e-14
c103745_g1_i1	408	PREDICTED: uncharacterized protein LOC104899180 [Beta vulgaris subsp. vulgaris]	XP_010684619.1	1591	6e-16
c103748_g1_i1	284	ATP synthase subunit 6 (mitochondrion) [Thrips imaginis]	NP_739619.1	218	4e-12
c10375_g1_i1	245	GNAT family N-acetyltransferase [Actinomyces israelii]	WP_043560656.1	199	1e-10
c103752_g1_i1	229	PREDICTED: MAP3K12-binding inhibitory protein 1 [Chinchilla lanigera]	XP_005377223.1	362	6e-08
c103757_g1_i1	306	spore maturation protein [Flavobacterium sp. B17]	WP_042722829.1	467	2e-55
c10376_g1_i1	528	hypothetical protein CLABU_22960 [Clostridium acetobutylicum]	WP_010963391.1	1645	2e-34
c103762_g1_i1	358	hypothetical protein B456_008G217800 [Gossypium raimondii]	XP_012439172.1	450	5e-17
c103766_g1_i1	236	PREDICTED: uncharacterized protein LOC103944897 [Pyrus x bretschneideri]	XP_009353644.1	254	4e-11
c103767_g1_i1	227	PREDICTED: S-linalool synthase-like [Phoenix dactylifera]	XP_008778851.1	533	4e-13
c103768_g1_i1	348	phenylalanine--tRNA ligase subunit beta [Candidatus Saccharibacteria bacterium RIFCSPHIGHO2_12_FULL_47_16]	AKM80168.1	832	7e-22
c103774_g1_i1	261	PREDICTED: uncharacterized protein LOC105108658 [Populus euphratica]	XP_011001359.1	537	6e-13
c103777_g1_i1	222	transcriptional regulator, AraC family [Nonlabens marinus S1-08]	WP_052476961.1	154	3e-08
c103783_g1_i1	215	mechanosensitive ion channel protein [Prevotella sp. S7-1-8]	WP_036891602.1	839	4e-15
c103785_g1_i1	272	putative radical SAM protein YgiQ [Prevotella copri DSM 18205]	WP_006846635.1	730	2e-43
c103786_g1_i1	421	hypothetical protein HMPREF9431_00132 [Prevotella oulorum F0390]	WP_004379105.1	367	2e-57
c103790_g1_i1	227	hydroxylamine reductase [Acinetobacter sp. CAG:196]	CCZ51539.1	524	2e-09
c103792_g1_i1	247	translation initiation factor IF-2 [Chryseobacterium hispalense]	WP_029297927.1	1001	8e-31
c103797_g1_i1	279	DNA helicase RecG [Prevotella brevis]	WP_027454691.1	698	2e-45
c103798_g1_i1	233	PREDICTED: uncharacterized protein LOC102660851 [Glycine max]	XP_006595463.1	199	1e-11
c103801_g1_i1	607	dead/deah box helicase domain protein [Prevotella bryantii B14]	WP_006281135.1	861	4e-111
c103802_g1_i1	205	unnamed protein product [Coffea canephora]	CDP05573.1	445	7e-06
c103804_g1_i1	207	archaeal adenylate kinase [Methanobacterium sp. Maddingley MBC34]	EKQ53013.1	184	3e-35
c103805_g1_i1	201	hypothetical protein JCM18909_3463 [Propionibacterium acnes JCM 18909]	GAE70167.1	132	4e-37
c103809_g1_i1	252	NADH-quinone oxidoreductase subunit L [Prevotella sp. HJM029]	WP_028898545.1	660	3e-45
c103825_g1_i1	277	putative LysR family transcriptional regulator YcaN [Escherichia vulneris NBRC 102420]	WP_042395142.1	315	1e-42
c103832_g1_i1	219	PREDICTED: uncharacterized protein LOC103889146 [Pongo abelii]	XP_009233764.1	111	6e-13
c103837_g1_i1	567	PREDICTED: homeobox-leucine zipper protein HAT22-like [Pyrus x bretschneideri]	XP_009342828.1	232	5e-25
c103838_g1_i1	243	PREDICTED: protein BEX3, partial [Bison bison bison]	XP_010858008.1	83	2e-14
c103840_g1_i1	206	ATP-dependent chaperone protein ClpB [Prevotella sp. MSX73]	WP_004340376.1	850	2e-30
c103848_g1_i1	260	DNA replication and repair protein RecR [Streptacidiphilus jiangxiensis]	WP_042454283.1	199	2e-37
c103850_g1_i1	272	mannose-1-phosphate guanylyltransferase [Chryseobacterium caeni]	WP_027382991.1	350	3e-06
c103851_g1_i1	753	PREDICTED: protein FAR1-RELATED SEQUENCE 5-like [Elaeis guineensis]	XP_010914593.1	802	1e-40
c103852_g1_i1	266	PREDICTED: MORF4 family-associated protein 1 isoform X3 [Nomascus leucogenys]	NP_001258983.1	103	1e-40
c103854_g1_i1	445	PREDICTED: uncharacterized protein LOC101764393 [Setaria italica]	XP_012702259.1	1437	1e-17
c103856_g1_i1	277	glutamate dehydrogenase (NADP+) [Chryseobacterium oranimense]	WP_040993259.1	452	1e-53
c103859_g1_i1	305	PREDICTED: uncharacterized protein LOC105959852 [Erythranthe guttata]	XP_012839467.1	521	6e-07
c103868_g1_i1	289	dihydroxy-acid dehydratase [Corynebacterium vitaeruminis]	WP_034650298.1	612	7e-55
c103870_g1_i1	225	hypothetical protein [Chryseobacterium daeguense]	WP_027380826.1	478	1e-31
c103881_g1_i1	217	lincosamide nucleotidyltransferase [Belliella pelovolcani]	WP_008992950.1	256	4e-11
c103886_g1_i1	299	Coagulation factor VII [Larimichthys crocea]	KKF22327.1	472	4e-36
c103890_g1_i1	287	putative polyprotein (retrotrasposon protein) [Malus domestica]	CBL94154.1	1390	3e-27
c103896_g1_i1	244	hypothetical protein OsJ_35899 [Oryza sativa Japonica Group]	EEE53117.1	465	3e-08
c103896_g1_i2	243	PREDICTED: uncharacterized protein LOC105111252 [Populus euphratica]	XP_011004865.1	969	2e-08
c103909_g1_i1	534	PREDICTED: zinc finger MYM-type protein 1-like isoform X1 [Cicer arietinum]	XP_012574601.1	787	2e-08
c103912_g1_i1	381	Glycerol-3-phosphate dehydrogenase [Dicentrarchus labrax]	CBN80781.1	351	9e-77
c103913_g1_i1	324	putative ABC transport system permease protein [Prevotella oralis]	WP_004368684.1	419	3e-50
c103914_g1_i1	236	adenine nucleotide translocator, partial [Crangon crangon]	AEX55119.1	139	1e-37
c103917_g1_i1	513	hypothetical protein HMPREF0645_0317 [Prevotella bergensis DSM 17361]	WP_007174666.1	670	4e-24
c10392_g1_i1	214	putative family 3 glycosyl hydrolase [uncultured bacterium fosmid pJB65E1]	AIF26588.1	825	2e-35
c103923_g1_i1	324	ABC transporter substrate-binding protein [Corynebacterium vitaeruminis]	WP_025251902.1	414	1e-49
c103928_g1_i1	283	UDP-N-acetylmuramoylalanine--D-glutamate ligase [Chryseobacterium koreense CCUG 49689]	WP_048500278.1	449	8e-35
c103939_g1_i1	354	bifunctional UDP-N-acetylmuramoyl-tripeptide:D-alanyl-D-alanine ligase/alanine racemase [[Hallella] seregens]	WP_027952002.1	825	1e-57
c103951_g1_i1	245	plasmid pRiA4b ORF-3 family protein [Corynebacterium vitaeruminis]	WP_051645726.1	522	9e-07
c103957_g1_i1	406	hypothetical protein Prede_2002 [Prevotella dentalis DSM 3688]	WP_005847003.1	97	3e-39
c10396_g1_i1	397	MULTISPECIES: beta-glucosidase [Bacteroides]	WP_031533471.1	773	5e-62
c103960_g1_i1	336	extracellular solute-binding protein family 1 [Beutenbergia cavernae DSM 12333]	WP_015883111.1	455	4e-17
c103966_g1_i1	316	PREDICTED: U5 small nuclear ribonucleoprotein 200 kDa helicase-like, partial [Tauraco erythrolophus]	XP_009987161.1	274	2e-62
c103972_g1_i1	222	hypothetical protein MIMGU_mgv1a002150mg [Erythranthe guttata]	EYU41239.1	708	3e-07
c103978_g1_i1	218	PREDICTED: uncharacterized protein LOC105957285 [Erythranthe guttata]	XP_012836672.1	905	1e-10
c103984_g1_i1	257	hypothetical protein [Chitinibacter sp. ZOR0017]	WP_047396832.1	471	6e-08
c103991_g1_i1	220	PREDICTED: E3 ubiquitin-protein ligase RHA1B-like [Elaeis guineensis]	XP_010934916.1	155	4e-07
c103997_g1_i1	228	hypothetical protein [Alkaliflexus imshenetskii]	WP_026473952.1	143	2e-19
c104004_g1_i1	344	s-adenosylmethionine synthetase [Firmicutes bacterium CAG:449]	CDC41906.1	260	4e-32
c104007_g1_i1	224	PREDICTED: uncharacterized protein K02A2.6-like [Nicotiana sylvestris]	XP_009767278.1	245	1e-15
c104011_g1_i1	252	phage tail tape measure protein, TP901 family [Corynebacterium striatum ATCC 6940]	WP_005529663.1	1750	1e-26
c104018_g1_i1	300	peptide methionine sulfoxide reductase [Chryseobacterium soli]	KFF14403.1	186	3e-48
c104020_g1_i1	353	dihydrolipoyl dehydrogenase [Chryseobacterium sp. OV259]	WP_034758927.1	462	2e-65
c104021_g1_i1	423	DNA-directed RNA polymerase subunit beta' [Chryseobacterium caeni]	WP_027384122.1	1421	4e-68
c104026_g1_i1	281	PREDICTED: BI1-like protein [Phoenix dactylifera]	XP_008786053.1	243	3e-34
c104029_g1_i1	233	PREDICTED: uncharacterized protein LOC104217141 [Nicotiana sylvestris]	XP_009765599.1	196	4e-09
c104030_g1_i1	211	pyruvate decarboxylase, E1 component of the pyruvate dehydrogenase complex [Actinomyces cardiffensis F0333]	WP_005964023.1	915	1e-33
c104032_g1_i1	273	chromosome partitioning protein ParB [Riemerella columbina]	WP_018674485.1	296	1e-21
c104035_g1_i1	235	probable dipeptidase [Bacteroides graminisolvens DSM 19988 = JCM 15093]	WP_024996184.1	546	5e-46
c104039_g1_i1	269	hypothetical protein HMPREF9431_00852 [Prevotella oulorum F0390]	EGV33254.1	211	9e-54
c10404_g1_i1	225	unnamed protein product, partial [Vitis vinifera]	CBI14925.3	457	8e-32
c104041_g1_i1	264	septum formation protein [Chryseobacterium jeonii]	WP_039350141.1	185	2e-33
c10405_g1_i1	459	uncharacterized protein BN461_00914 [Bacteroides sp. CAG:1076]	CCY93467.1	250	2e-51
c104051_g1_i1	229	DUF11 domain-containing protein [Meganema perideroedes]	WP_018633624.1	1875	5e-14
c104052_g1_i1	556	unnamed protein product [Homo sapiens]	XP_016871779.1	250	2e-107
c104061_g1_i1	389	N-acetylmuramic acid 6-phosphate etherase [Prevotella oralis CC98A]	WP_023984031.1	274	3e-57
c104064_g1_i1	217	molecular chaperone DnaJ [Streptomyces antioxidans]	WP_046086788.1	377	3e-11
c104077_g1_i1	249	hypothetical protein [Leucobacter chironomi]	WP_029746532.1	96	1e-10
c10408_g1_i1	266	eukaryotic initiation factor 4A-14 [Ornithogalum longebracteatum]	AIZ68204.1	413	9e-17
c104081_g1_i1	272	uncharacterized protein BN702_01938 [Bacteroides sp. CAG:545]	CCZ43770.1	368	5e-08
c104097_g1_i1	245	kinase-like protein, partial [Prunus avium]	ABV30706.1	166	5e-26
c104099_g1_i1	396	ferric siderophore ABC transporter substrate-binding protein [Chryseobacterium sp. FH2]	WP_048509294.1	296	5e-14
c104102_g1_i1	336	unknown [Zea mays]	ACF87376.2	526	2e-15
c104106_g1_i1	285	hypothetical protein ALO_12726 [Acetonema longum DSM 6540]	WP_004096231.1	261	1e-12
c104108_g1_i1	311	KIAA0372, isoform CRA_b [Homo sapiens]	EAW96038.1	1032	7e-58
c104112_g1_i1	281	PREDICTED: cytochrome P450 77A2-like [Musa acuminata subsp. malaccensis]	XP_009414952.1	537	2e-21
c104117_g1_i1	251	NifR3 family TIM-barrel protein [Chryseobacterium halperniae]	WP_034975174.1	329	9e-44
c10412_g1_i1	461	mannan endo-1,4-beta-mannosidase [Prevotella ruminicola]	WP_028908382.1	397	1e-32
c104122_g1_i1	364	PREDICTED: alpha-terpineol synthase, chloroplastic-like [Elaeis guineensis]	XP_010911167.1	149	4e-16
c104129_g1_i1	244	Ketol-acid reductoisomerase [Sphingobacterium faecium PCAi_F2.5]	WP_034751526.1	348	3e-17
c104131_g1_i1	232	PREDICTED: uncharacterized protein LOC100800149 [Glycine max]	XP_006584224.1	323	8e-06
c104135_g1_i1	330	hypothetical protein HMPREF9140_00967 [Prevotella micans F0438]	WP_006952165.1	1125	1e-59
c10414_g1_i1	438	hypothetical protein [Gentiana scabra x Gentiana triflora]	BAL46523.1	1152	7e-21
c10414_g1_i2	424	PREDICTED: uncharacterized protein LOC101508632 [Cicer arietinum]	XP_004513853.1	610	9e-21
c104142_g1_i1	266	glycosyl transferase family 2 [Riemerella anatipestifer CH3]	AIH02043.1	303	3e-20
c104148_g1_i1	209	putative extracellular solute-binding protein [Halobacteriovorax marinus SJ]	WP_014242879.1	574	4e-08
c10415_g1_i1	317	phosphoglucosamine mutase [Prevotella buccalis DNF00853]	WP_036873549.1	460	5e-57
c10415_g2_i1	438	phosphoglucosamine mutase [Prevotella albensis]	WP_024990596.1	464	1e-78
c104152_g1_i1	247	putative uncharacterized protein [Roseburia sp. CAG:309]	CDD36246.1	1306	3e-07
c104165_g1_i1	245	PREDICTED: uncharacterized protein LOC104908411 [Beta vulgaris subsp. vulgaris]	XP_010695830.1	198	1e-09
c104169_g1_i1	333	D Chain D, Structure Of Gamma-Glutamyl Hydrolase	1L9X	315	5e-06
c104180_g1_i1	274	PREDICTED: uncharacterized protein LOC105038539 [Elaeis guineensis]	XP_010912681.1	173	6e-07
c104196_g1_i1	214	serine dehydratase subunit alpha family protein [Prevotella corporis]	WP_028901456.1	432	7e-11
c104198_g1_i1	322	hypothetical protein HMPREF1199_02476 [Prevotella oralis CC98A]	WP_023984921.1	1544	3e-33
c104202_g1_i1	387	transposase [Corynebacterium vitaeruminis]	WP_025251850.1	507	1e-41
c10421_g1_i1	473	hypothetical protein CICLE_v10003597mg, partial [Citrus clementina]	XP_006435327.1	344	4e-22
c104211_g1_i1	284	PREDICTED: uncharacterized protein LOC104877761 [Vitis vinifera]	XP_010644982.1	445	8e-11
c104216_g1_i1	290	hypothetical protein M105_4833 [Bacteroides fragilis str. 1009-4-F #7]	EXZ92897.1	41	1e-11
c104217_g1_i1	242	DNA translocase FtsK [Dysgonomonas sp. BGC7]	WP_050701973.1	825	9e-15
c104220_g1_i1	277	Methionyl-tRNA formyltransferase [Nitrosomonas sp. Is79A3]	WP_013964633.1	319	4e-32
c104228_g1_i1	675	Stt3b protein, partial [Mus musculus]	AAH03206.1	515	1e-123
c104229_g1_i1	773	hypothetical protein [uncultured Mediterranean phage uvMED]	BAR37027.1	427	1e-12
c10423_g1_i1	499	PREDICTED: transcription factor EAT1-like [Phoenix dactylifera]	XP_008793418.1	417	2e-42
c104236_g1_i1	208	hypothetical protein [Riemerella columbina]	WP_018674863.1	136	3e-10
c104246_g1_i1	240	hypothetical protein SOVF_071950, partial [Spinacia oleracea]	KNA18313.1	209	8e-15
c10425_g1_i1	320	E3 ubiquitin-protein ligase TRIM63 [Larimichthys crocea]	KKF14513.1	475	1e-49
c104254_g1_i1	229	hypothetical protein, conserved [Babesia bigemina]	XP_012770481.1	211	1e-13
c104255_g1_i1	227	nitrogenase cofactor biosynthesis protein NifB [Dysgonomonas gadei ATCC BAA-286]	WP_006798139.1	420	2e-30
c104260_g1_i1	236	DUF808 domain-containing protein [Pedobacter sp. R20-19]	WP_029283694.1	287	4e-31
c104265_g1_i1	361	energy transducer TonB [Bacteroidetes bacterium 47-18]	WP_024567731.1	800	7e-38
c104275_g1_i1	245	NUDIX hydrolase [Corynebacterium vitaeruminis DSM 20294]	WP_025251721.1	182	2e-25
c104276_g1_i1	233	unnamed protein product [Homo sapiens]	BAG65372.1	386	4e-46
c104278_g1_i1	273	putative tetrapyrrole methyltransferase domain [Bacillus thermoamylovorans]	WP_041847467.1	486	6e-16
c104281_g1_i1	308	transcription-repair coupling factor [Chryseobacterium caeni]	WP_027382813.1	1115	4e-42
c104281_g1_i2	308	transcription-repair coupling factor [Chryseobacterium caeni]	WP_027382813.1	1115	5e-54
c104286_g1_i1	230	ABC-type uncharacterized transport system [Flavobacterium succinicans]	WP_024979784.1	833	8e-15
c104298_g1_i1	226	type III restriction system methylase [Runella slithyformis DSM 19594]	WP_013929503.1	223	2e-44
c104310_g1_i1	344	hypothetical protein OK18_09790 [Chryseobacterium gallinarum]	WP_050020561.1	120	9e-15
c104312_g1_i1	202	proton-translocating NADH-quinone oxidoreductase, chain L [Chryseobacterium sp. CF314]	WP_007844961.1	637	4e-34
c104316_g1_i1	366	myb transcription factor [Medicago truncatula]	XP_003606616.1	176	2e-06
c104319_g1_i1	242	hypothetical protein [uncultured Mediterranean phage uvMED]	BAR39947.1	657	2e-06
c104356_g1_i1	255	hypothetical protein NAL212_2775 [Nitrosomonas sp. AL212]	WP_013648517.1	690	7e-37
c104357_g1_i1	203	Uncharacterized protein TCM_016762 [Theobroma cacao]	EOY02238.1	2214	2e-11
c104359_g1_i1	320	ABC superfamily ATP binding cassette transporter, membrane protein, partial [Candidatus Saccharibacteria bacterium GW2011_GWC2_48_9]	KKW01526.1	376	3e-27
c10436_g1_i1	446	hypothetical protein B843_08385 [Corynebacterium vitaeruminis DSM 20294]	WP_025253079.1	139	2e-11
c104364_g1_i1	262	hypothetical protein HMPREF9136_1218 [Prevotella dentalis DSM 3688]	WP_005845261.1	134	7e-08
c104366_g1_i1	275	Glucose-1-phosphate thymidylyltransferase [Corynebacterium pollutisoli]	WP_042620626.1	288	4e-42
c104370_g1_i1	210	hypothetical protein [Lachnoclostridium phytofermentans]	WP_029505052.1	138	1e-06
c104371_g1_i1	310	hypothetical protein HMPREF9699_00759 [Bergeyella zoohelcum ATCC 43767]	WP_002662549.1	380	3e-46
c104376_g1_i1	272	PREDICTED: chromatin target of PRMT1 protein isoform X8 [Monodelphis domestica]	XP_007481998.1	213	2e-19
c104382_g1_i1	313	bifunctional (p)ppGpp synthetase/guanosine-3',5'-bis(diphosphate) 3'-pyrophosphohydrolase [Jonesia quinghaiensis]	WP_051197299.1	774	7e-56
c104383_g1_i1	290	unknown, partial [Oryza sativa Japonica Group]	ABV72583.1	392	6e-14
c104393_g1_i1	237	hypothetical protein HMPREF9699_01304 [Bergeyella zoohelcum ATCC 43767]	WP_002663424.1	79	6e-17
c104399_g1_i1	324	hypothetical protein UY35_C0032G0006 [Candidatus Saccharibacteria bacterium GW2011_GWC2_48_9]	KKW01255.1	391	1e-16
c104421_g1_i1	266	hypothetical protein VO54_03399 [Elizabethkingia miricola]	WP_045183743.1	185	3e-28
c104422_g1_i1	444	phospholipid/glycerol acyltransferase [Riemerella anatipestifer CH3]	WP_038693279.1	268	4e-20
c104424_g1_i1	264	PREDICTED: EH domain-containing protein 4 [Colobus angolensis palliatus]	XP_011816444.1	453	2e-49
c104426_g1_i1	333	hypothetical protein A606_02975 [Corynebacterium terpenotabidum Y-11]	WP_020440612.1	269	2e-08
c104433_g1_i1	210	transcription termination factor Rho [Chitinimonas koreensis]	WP_028446344.1	416	2e-14
c104447_g1_i1	275	hypothetical protein [[Hallella] seregens]	WP_044248332.1	158	2e-47
c104450_g1_i1	462	PREDICTED: uncharacterized protein LOC105052780 [Elaeis guineensis]	XP_010932018.1	219	2e-14
c104453_g1_i1	265	riboflavin biosynthesis protein RibD [Chryseobacterium angstadtii]	WP_048508753.1	351	3e-42
c104456_g1_i1	225	phosphoribosylformylglycinamidine synthase subunit II [Pyrinomonas methylaliphatogenes]	WP_041978696.1	779	8e-29
c104458_g1_i1	392	OSJNBb0078D11.8 [Oryza sativa Japonica Group]	CAE01924.2	1636	1e-10
c104466_g1_i1	277	hypothetical protein [Lewinella persica]	WP_020569386.1	663	3e-41
c104471_g1_i1	371	Ribonuclease BN [Flavobacteriaceae bacterium 3519-10]	ACU07988.1	338	4e-41
c104472_g1_i1	340	protein of unknown function [Chryseobacterium jeonii]	WP_039348524.1	495	4e-26
c104478_g1_i1	425	hypothetical protein [Corynebacterium vitaeruminis]	WP_034648428.1	187	2e-24
c104479_g1_i1	316	PREDICTED: uncharacterized protein LOC104907175 [Beta vulgaris subsp. vulgaris]	XP_010694369.1	489	1e-12
c104486_g1_i1	235	Xaa-Pro aminopeptidase [Winogradskyella psychrotolerans RS-3]	WP_020897571.1	430	2e-13
c104491_g1_i1	246	PREDICTED: receptor-like protein 2 [Malus domestica]	XP_008351469.1	428	9e-06
c104495_g1_i1	231	hypothetical protein RM51_03700 [Chryseobacterium taiwanense]	WP_039365327.1	897	2e-26
c1045_g1_i1	332	putative polyprotein [Oryza sativa Japonica Group]	AAT39267.1	1297	5e-31
c104505_g1_i1	203	1-deoxy-D-xylulose-5-phosphate reductoisomerase [Haloferula sp. BvORR071]	WP_035612771.1	397	5e-23
c104506_g1_i1	284	hypothetical protein OsI_28021 [Oryza sativa Indica Group]	EEC82986.1	937	4e-07
c104508_g1_i1	387	DNA polymerase elongation subunit (family B) (PolB) [uncultured Mediterranean phage uvMED]	BAR35078.1	831	8e-08
c104514_g1_i1	232	complement component 8 gamma subunit [Oplegnathus fasciatus]	AIN76758.1	221	3e-11
c104519_g1_i1	330	TPR-domain containing protein [Flavobacteriaceae bacterium 3519-10]	WP_012782595.1	987	5e-42
c10452_g1_i1	441	amidohydrolase family protein [Prevotella bergensis DSM 17361]	WP_007173771.1	453	6e-49
c10452_g2_i1	518	dihydroorotase-like cyclic amidohydrolase [Prevotella dentalis DSM 3688]	WP_005843671.1	461	4e-62
c104520_g1_i1	391	dead/deah box helicase domain protein [Prevotella bryantii B14]	WP_006281135.1	861	7e-55
c104524_g1_i1	293	hypothetical protein Pedsa_3505 [Pseudopedobacter saltans DSM 12145]	WP_013634520.1	302	2e-15
c104528_g1_i1	439	hypothetical protein [Flavobacterium sp. B17]	WP_050009573.1	188	4e-39
c104529_g1_i1	267	filamentous hemagglutinin family outer membrane protein [Thioalkalimicrobium cyclicum ALM1]	WP_013836010.1	5054	1e-23
c104558_g1_i1	228	hCG2038310, partial [Homo sapiens]	EAX01648.1	88	4e-07
c104568_g1_i1	290	membrane protein [Chryseobacterium solincola]	WP_039343791.1	914	1e-29
c104570_g1_i1	223	methionine aminotransferase [Chryseobacterium jeonii]	WP_039347985.1	382	1e-19
c104581_g1_i1	239	PREDICTED: uncharacterized protein LOC104905167 [Beta vulgaris subsp. vulgaris]	XP_010691919.1	933	2e-09
c104588_g1_i1	307	hypothetical chloroplast RF19 (chloroplast) [Bowiea volubilis]	AEX94017.1	1804	1e-05
c104591_g1_i1	202	type I restriction endonuclease subunit R [Schlesneria paludicola]	WP_010583950.1	1042	7e-22
c104594_g1_i1	491	hypothetical protein ADICYQ_4464 [Cyclobacterium qasimii M12-11B]	EPR66552.1	138	2e-33
c104595_g1_i1	274	chromosome 10 open reading frame 7, isoform CRA_b, partial [Homo sapiens]	EAW86318.1	207	1e-60
c104596_g1_i1	321	Cation/H(+) antiporter 15 [Morus notabilis]	XP_010090834.1	836	3e-13
c104599_g1_i1	224	nitrogenase iron protein [Corynebacterium vitaeruminis]	WP_025252238.1	365	7e-34
c104606_g1_i1	228	hypothetical protein M91_10472 [Bos mutus]	ELR62420.1	1273	9e-17
c104629_g1_i1	465	PREDICTED: pollen receptor-like kinase 4 [Elaeis guineensis]	XP_010928783.1	648	4e-38
c104631_g1_i1	383	PREDICTED: sugar transport protein 13-like, partial [Prunus mume]	XP_008246194.1	284	2e-37
c104633_g1_i1	247	aspartyl/glutamyl-tRNA amidotransferase subunit A [Aerococcus viridans]	WP_003141492.1	484	2e-36
c104640_g1_i1	250	PMPCB protein, partial [Homo sapiens]	AAH14079.2	480	4e-46
c104662_g1_i1	343	hypothetical protein [Bacteroides paurosaccharolyticus]	WP_024994882.1	68	2e-18
c104668_g1_i1	344	hypothetical protein RAAC3_TM7C00001G0633 [Candidatus Saccharibacteria bacterium RAAC3_TM7_1]	AHB42479.1	897	1e-40
c10467_g1_i1	428	glutamate synthase (NADH) large subunit [Prevotella multisaccharivorax DSM 17128]	WP_007573650.1	1507	2e-77
c104674_g1_i1	303	hypothetical protein M139_2329 [Bacteroides fragilis str. S23L24]	EYA66315.1	208	4e-19
c104681_g1_i1	295	threonine synthase [Chryseobacterium sp. StRB126]	WP_045500786.1	434	5e-47
c104683_g1_i1	270	hypothetical protein [Chryseobacterium palustre]	WP_051190379.1	678	4e-30
c10469_g1_i1	643	PREDICTED: rho guanine nucleotide exchange factor 8-like [Phoenix dactylifera]	XP_008800346.1	537	8e-89
c104699_g1_i1	419	gag-pol polyprotein [Populus deltoides]	CAC95126.1	1382	6e-17
c104704_g1_i1	247	heat-inducible transcriptional repressor HrcA [Corynebacterium vitaeruminis]	WP_034649576.1	348	9e-14
c104709_g1_i1	263	Ribonuclease Y [Chryseobacterium oranimense G311]	CEJ69951.1	282	1e-44
c104710_g1_i1	242	hypothetical protein Halhy_6385 [Haliscomenobacter hydrossis DSM 1100]	AEE54204.1	342	6e-17
c104713_g1_i1	270	DNA ligase [Prevotella sp. S7-1-8]	WP_036894825.1	665	3e-37
c104734_g1_i1	339	hypothetical protein IW22_10470 [Chryseobacterium sp. JM1]	WP_034726232.1	218	3e-09
c104739_g1_i1	205	hypothetical protein [Chryseobacterium caeni]	WP_027383778.1	351	4e-14
c104740_g1_i1	515	hypothetical protein B5G46_00565 [Elizabethkingia meningoseptica]	WP_016198953.1	129	3e-43
c104743_g1_i1	208	PREDICTED: calcineurin-binding protein cabin-1 isoform X14 [Homo sapiens]	XP_011528332.1	1427	2e-32
c104745_g1_i1	272	acetyl-CoA carboxylase [Bacillus indicus]	WP_029279782.1	450	6e-51
c104750_g1_i1	218	hypothetical protein IQ37_09430 [Chryseobacterium piperi]	WP_034684167.1	581	7e-15
c104757_g1_i1	360	fic protein [Prevotella sp. CAG:1320]	CDA95474.1	311	4e-18
c104761_g1_i1	307	BspA family leucine-rich repeat surface protein [Enterococcus massiliensis]	WP_048604276.1	2014	6e-10
c104767_g1_i1	265	serine/threonine protein kinase [Roseiflexus castenholzii DSM 13941]	WP_012120795.1	771	8e-24
c104770_g1_i1	263	D,D-heptose 1,7-bisphosphate phosphatase [Prevotella oralis]	WP_004369944.1	416	5e-27
c104774_g1_i1	368	complement component C9 [Takifugu rubripes]	XP_003965317.1	586	1e-54
c104783_g1_i1	251	hypothetical protein ING2E5B_1584 [Fermentimonas caenicola]	WP_045090015.1	653	2e-22
c104787_g1_i1	204	hypothetical protein THER5_0485 [Bifidobacterium thermacidophilum subsp. thermacidophilum]	WP_029576649.1	406	9e-37
c104790_g1_i1	203	putative uncharacterized protein [Firmicutes bacterium CAG:94]	CDD30154.1	86	6e-18
c1048_g1_i1	215	retrotransposon protein, putative, Ty1-copia subclass [Oryza sativa Japonica Group]	ABA96931.2	737	5e-13
c104801_g1_i1	263	D Chain D, Crystal Structure Of Scarb2 In Acidic Condition (ph4.8)	4TW0	393	5e-51
c104804_g1_i1	286	PREDICTED: serine/threonine-protein phosphatase 7 long form homolog [Phoenix dactylifera]	XP_008806348.1	941	2e-13
c104811_g1_i1	264	asparaginyl-tRNA synthetase [Chryseobacterium koreense CCUG 49689]	WP_048499607.1	481	1e-40
c10482_g1_i1	361	UPF0261 family protein [Cryptosporangium arvum]	WP_035859346.1	407	1e-06
c104832_g1_i1	316	Predicted glycosyl hydrolase, GH43/DUF377 family [Prevotella ruminicola]	WP_028908377.1	343	2e-50
c104839_g1_i1	418	phosphate starvation inducible protein, partial [uncultured virus]	AKV56932.1	176	7e-14
c104843_g1_i1	271	Vacuolar proton ATPase A1 isoform 5 [Theobroma cacao]	EOY33130.1	821	6e-10
c104844_g1_i1	321	hypothetical protein AWR41_01755 [Riemerella anatipestifer]	WP_038693222.1	181	2e-39
c104845_g1_i1	313	ATP-dependent DNA helicase PcrA [Candidatus Saccharibacteria bacterium RAAC3_TM7_1]	AHB41939.1	733	5e-16
c104858_g1_i1	317	methionine adenosyltransferase [Helcococcus sueciensis]	WP_027348275.1	391	2e-25
c104861_g1_i1	259	putative coproporphyrinogen dehydrogenase [Veillonella sp. CAG:933]	CCX53449.1	392	9e-17
c104876_g1_i1	258	hypothetical protein [uncultured prokaryote]	CRY95877.1	404	2e-28
c104878_g1_i1	223	hypothetical protein BVRB_1g013240 [Beta vulgaris subsp. vulgaris]	KMT19320.1	972	8e-09
c104893_g1_i1	204	TonB-dependent receptor [Dysgonomonas sp. BGC7]	WP_050701481.1	1031	2e-21
c10490_g1_i1	211	DNA-directed RNA polymerase subunit beta' [Prevotella sp. S7-1-8]	WP_036893866.1	1444	4e-36
c10490_g2_i1	203	dNA-directed RNA polymerase subunit beta [Prevotella sp. CAG:1320]	CDA92788.1	1270	2e-19
c104903_g1_i1	411	ribonucleoside-diphosphate reductase subunit alpha [Candidatus Saccharibacteria bacterium RIFCSPHIGHO2_12_FULL_47_16]	AKM80652.1	798	9e-61
c104916_g1_i1	238	sigma-70 family RNA polymerase sigma factor [Chryseobacterium haifense DSM 19056]	WP_031501816.1	163	1e-41
c104922_g1_i1	220	prostate differentiation factor [Homo sapiens]	BAA19151.1	308	2e-33
c104927_g1_i1	213	PREDICTED: uncharacterized protein LOC104087066 [Nicotiana tomentosiformis]	XP_009589754.1	266	2e-06
c104933_g1_i1	206	putative retrotransposon protein [Phyllostachys edulis]	ADB85299.1	1384	1e-11
c104934_g1_i1	262	thioredoxin [Chryseobacterium sp. YR460]	WP_047397612.1	177	4e-24
c104947_g1_i1	240	putative ABC transporter permease [Corynebacterium vitaeruminis DSM 20294]	WP_081751563.1	358	1e-21
c104954_g1_i1	270	PREDICTED: 39S ribosomal protein L10, mitochondrial-like [Pan paniscus]	XP_003826816.1	353	3e-41
c104956_g1_i1	220	retrotransposon protein, putative, unclassified [Oryza sativa Japonica Group]	ABF97101.1	1269	1e-17
c104972_g1_i1	222	BspA family leucine-rich repeat surface protein, partial [Runella zeae]	WP_037328883.1	3388	3e-17
c104973_g1_i1	266	Transaminase A [Capnocytophaga canimorsus]	WP_044729748.1	417	2e-37
c10498_g1_i1	989	putative mutator-like transposase [Oryza sativa Japonica Group]	AAP03357.1	907	6e-53
c104984_g1_i1	211	XRE family transcriptional regulator [Catelliglobosispora koreensis]	WP_020525894.1	80	4e-07
c10499_g1_i1	408	hypothetical protein [Enterococcus phage ECP3]	YP_009147209.1	81	6e-06
c104991_g1_i1	374	DNA polymerase V [Prevotella brevis]	WP_027455095.1	431	1e-80
c104996_g1_i1	368	PREDICTED: ragulator complex protein LAMTOR5-like [Leptonychotes weddellii]	XP_006732969.1	120	5e-34
c104997_g1_i1	500	DNA polymerase V [Flavobacterium aquatile]	WP_035124090.1	473	4e-27
c105_g1_i1	1008	hypothetical protein ZOSMA_126G00190 [Zostera marina]	KMZ74532.1	264	1e-35
c105000_g1_i1	233	PREDICTED: uncharacterized protein LOC104880372 [Vitis vinifera]	XP_010655083.1	315	1e-15
c105018_g1_i1	274	cell surface protein SprA [Chryseobacterium halperniae]	WP_051879778.1	2380	4e-33
c105019_g1_i1	1042	beta-lactamase [Prevotella disiens FB035-09AN]	EFL46214.1	261	1e-178
c105031_g1_i1	243	ribonucleoside-diphosphate reductase class II [Porphyromonadaceae bacterium KH3CP3RA]	WP_026327237.1	845	4e-40
c105040_g1_i1	221	PREDICTED: uncharacterized protein LOC104221964, partial [Nicotiana sylvestris]	XP_009771427.1	390	1e-07
c105041_g1_i1	348	hypothetical protein A3E20_01590 [Candidatus Saccharibacteria bacterium RIFCSPHIGHO2_12_FULL_47_16]	AKM80739.1	557	1e-47
c105042_g1_i1	315	Retrovirus-related Pol polyprotein from transposon TNT 1-94, partial [Glycine soja]	KHN06274.1	1353	2e-09
c105043_g1_i1	472	Ribosomal protein S18 acetylase RimI [Chryseobacterium formosense]	WP_034677378.1	152	6e-22
c105048_g1_i1	211	PREDICTED: cytokinin dehydrogenase 3-like [Phoenix dactylifera]	XP_008813776.1	542	9e-16
c105069_g1_i1	400	PREDICTED: uncharacterized protein LOC104230493 [Nicotiana sylvestris]	XP_009781619.1	155	6e-16
c105075_g1_i1	306	peptidase M16 [Chryseobacterium koreense CCUG 49689]	WP_048499420.1	974	3e-41
c105077_g1_i1	251	PREDICTED: uncharacterized protein LOC103337800 [Prunus mume]	XP_008239187.1	375	1e-24
c10508_g1_i1	242	PREDICTED: uncharacterized protein LOC103995568 isoform X3 [Musa acuminata subsp. malaccensis]	XP_009414446.1	363	1e-15
c105080_g1_i1	291	hypothetical protein B843_08130 [Corynebacterium vitaeruminis DSM 20294]	WP_025253029.1	170	1e-13
c105083_g1_i1	207	DUF4012 domain-containing protein [Microbacterium yannicii]	WP_019180952.1	577	4e-06
c105086_g1_i1	233	1-deoxy-D-xylulose-5-phosphate synthase [Propionibacterium sp. oral taxon 192 str. F0372]	WP_016669968.1	626	2e-37
c105096_g1_i1	235	Gag-protease-integrase-RT-RNaseH polyprotein [Glycine max]	BAG72096.1	1321	2e-29
c10510_g1_i1	380	PREDICTED: probable 2-oxoglutarate-dependent dioxygenase AOP1 [Phoenix dactylifera]	XP_008806812.1	329	9e-25
c10510_g1_i2	660	PREDICTED: probable 2-oxoglutarate-dependent dioxygenase AOP1 [Phoenix dactylifera]	XP_008806812.1	329	2e-24
c105104_g1_i1	293	6-carboxytetrahydropterin synthase [Porphyromonas levii]	WP_018358888.1	146	5e-21
c105110_g1_i1	378	Phenylalanine-tRNA ligase beta subunit [Candidatus Saccharibacteria bacterium RAAC3_TM7_1]	AHB42713.1	823	1e-34
c105115_g1_i1	360	Sigma-70 region 2 [Prevotella bergensis DSM 17361]	WP_007174251.1	198	1e-31
c105116_g1_i1	324	hypothetical protein HMPREF9700_00959 [Bergeyella zoohelcum CCUG 30536]	WP_002687519.1	713	2e-49
c105122_g1_i1	203	hypothetical protein AP75_01565 [Chryseobacterium haifense DSM 19056]	WP_031501256.1	152	5e-07
c105127_g1_i1	368	dTDP-glucose 4,6-dehydratase [Corynebacterium vitaeruminis]	WP_034648809.1	334	2e-67
c105128_g1_i1	318	general secretion pathway protein D [gamma proteobacterium HTCC5015]	EDY86457.1	694	3e-10
c105142_g1_i1	316	OSJNBa0019G23.12 [Oryza sativa Japonica Group]	CAD39568.2	1140	9e-17
c105143_g1_i1	298	phosphate ABC transporter ATP-binding protein [Prevotella bryantii]	WP_027453945.1	288	3e-43
c105147_g1_i1	249	unnamed protein product [Coffea canephora]	CDP19249.1	270	2e-12
c105152_g1_i1	203	rarD protein [Roseovarius mucosus DSM 17069]	KGM88338.1	298	3e-16
c105155_g1_i1	223	PREDICTED: probable methyltransferase PMT2 [Elaeis guineensis]	XP_010917038.1	616	1e-28
c105157_g1_i1	267	Phage portal protein, SPP1 Gp6 [Corynebacterium epidermidicanis]	WP_047239571.1	435	2e-26
c105162_g1_i1	274	hypothetical protein HMPREF1146_2491 [Prevotella sp. MSX73]	WP_004344086.1	65	4e-09
c105166_g1_i1	231	amidophosphoribosyltransferase [Prevotella albensis]	WP_024989312.1	474	1e-32
c105169_g1_i1	226	PREDICTED: L-type lectin-domain containing receptor kinase IX.1-like [Malus domestica]	XP_008363538.1	398	4e-23
c105176_g1_i1	218	hypothetical protein CICLE_v10006754mg [Citrus clementina]	XP_006420684.1	1173	2e-12
c105178_g1_i1	250	Signal transduction histidine kinase CheA [Sporomusa sp. An4]	EQB27230.1	906	1e-08
c105183_g1_i1	362	PREDICTED: uncharacterized protein LOC103485923 [Cucumis melo]	XP_008441928.1	644	2e-53
c105188_g1_i1	465	phenylacetate-CoA oxygenase subunit PaaA [Chryseobacterium haifense DSM 19056]	WP_031502994.1	315	5e-96
c105190_g1_i1	296	putative protein [Arabidopsis thaliana]	CAB75932.1	1339	6e-36
c105197_g1_i1	240	hypothetical protein POPTR_0007s10360g [Populus trichocarpa]	XP_006380675.1	708	2e-12
c10520_g1_i1	218	PREDICTED: serine/threonine-protein phosphatase 7 long form homolog [Elaeis guineensis]	XP_019704184.1	941	4e-09
c10520_g1_i2	235	PREDICTED: serine/threonine-protein phosphatase 7 long form homolog [Elaeis guineensis]	XP_019704184.1	941	5e-09
c105218_g1_i1	213	coagulin factor II [Oplegnathus fasciatus]	BAM36362.1	617	3e-35
c105221_g1_i1	205	Fis family transcriptional regulator [Dysgonomonas capnocytophagoides]	WP_035331245.1	520	6e-23
c105230_g1_i1	260	two-component system sensor histidine kinase/response regulator [Candidatus Vecturithrix granuli]	GAK57051.1	1189	5e-14
c105245_g1_i1	316	helicase conserved C-terminal domain protein [Bacteroides fragilis str. 3986 T(B)9]	EXY61302.1	1143	1e-43
c105246_g1_i1	219	putative oxidoreductase [Corynebacterium vitaeruminis DSM 20294]	AHI22227.1	270	4e-29
c105258_g1_i1	341	peptide ABC transporter substrate-binding protein [Leucobacter salsicius]	WP_017791948.1	537	8e-48
c105266_g1_i1	229	hypothetical protein [Luteimonas huabeiensis]	WP_024891338.1	356	2e-37
c105267_g1_i1	368	hypothetical protein POPTR_0004s17210g, partial [Populus trichocarpa]	XP_006384536.1	533	3e-08
c105268_g1_i1	225	hypothetical protein ST44_10315 [Prevotella sp. P5-119]	WP_042519828.1	251	2e-35
c105281_g1_i1	208	PREDICTED: uncharacterized protein LOC104220915 [Nicotiana sylvestris]	XP_009770181.1	490	6e-07
c105283_g1_i1	372	hypothetical protein HMPREF1640_12580 [Prevotella sp. S7-1-8]	WP_036894897.1	452	2e-27
c105288_g1_i1	232	PREDICTED: general transcription factor II-I [Cercocebus atys]	XP_011931786.1	342	3e-42
c105291_g1_i1	387	hypothetical protein N332_03138, partial [Mesitornis unicolor]	KFQ20716.1	264	1e-05
c105299_g1_i1	210	cell shape determination protein CcmA [Niastella koreensis]	WP_014216686.1	149	4e-10
c105300_g1_i1	232	PREDICTED: citrate-binding protein-like [Elaeis guineensis]	XP_010931034.1	218	3e-25
c10531_g1_i1	208	4-phosphoerythronate dehydrogenase [Prevotella bergensis DSM 17361]	WP_007172741.1	305	9e-23
c105328_g1_i1	220	mannose-6-phosphate isomerase [Prevotella sp. AGR2160]	WP_028909635.1	320	3e-32
c105330_g1_i1	367	M23 family peptidase [Corynebacterium-like bacterium B27]	WP_022894907.1	421	2e-18
c105331_g1_i1	311	PREDICTED: uncharacterized protein LOC104881375 isoform X1 [Vitis vinifera]	XP_019080659.1	328	4e-42
c105336_g1_i1	228	hypothetical protein [[Hallella] seregens]	WP_027953189.1	152	2e-10
c105339_g1_i1	203	PREDICTED: uncharacterized protein LOC105852393, partial [Cicer arietinum]	XP_012572980.1	759	1e-11
c10534_g1_i1	505	PREDICTED: 70 kDa peptidyl-prolyl isomerase-like isoform X2 [Phoenix dactylifera]	XP_008778813.1	473	1e-80
c105344_g1_i1	254	diphosphate--fructose-6-phosphate 1-phosphotransferase [Prevotella sp. S7 MS 2]	WP_036897542.1	546	3e-46
c105345_g1_i1	217	RelA/SpoT family protein [Chryseobacterium sp. CF356]	WP_047479473.1	734	6e-37
c105346_g1_i1	329	hypothetical protein HMPREF0973_02090 [Prevotella veroralis F0319]	WP_004383789.1	149	3e-15
c105355_g1_i1	412	A Chain A, Nmr Structure Of The First Qrrm Of Hnrnp F In Complex With Agggau G- Tract Rna	2HGL	136	4e-47
c105359_g1_i1	218	UDP-N-acetylmuramoylalanine-D-glutamate ligase, partial [Parcubacteria group bacterium GW2011_GWF2_44_8]	KKT77419.1	343	2e-16
c105370_g1_i1	407	NADH dehydrogenase subunit 1 (mitochondrion) [Thrips imaginis]	NP_739617.1	306	1e-52
c105379_g1_i1	208	PREDICTED: pyrophosphate--fructose 6-phosphate 1-phosphotransferase subunit alpha-like isoform X1 [Musa acuminata subsp. malaccensis]	XP_009385723.1	623	4e-21
c105384_g1_i1	231	PREDICTED: uncharacterized protein LOC104698984 [Camelina sativa]	XP_010412651.1	1215	4e-19
c105386_g1_i1	202	PREDICTED: uncharacterized protein LOC103945027 [Pyrus x bretschneideri]	XP_009353805.1	700	3e-22
c105392_g1_i1	338	Os06g0583500, partial [Oryza sativa Japonica Group]	BAH93597.1	174	5e-12
c105395_g1_i1	318	adenine phosphoribosyltransferase [Clavibacter michiganensis subsp. nebraskensis]	WP_015490690.1	187	1e-07
c105396_g1_i1	395	PREDICTED: cohesin subunit SA-3 [Dipodomys ordii]	XP_012878863.1	959	3e-31
c105397_g1_i1	272	hypothetical protein [filamentous cyanobacterium ESFC-1]	WP_051092683.1	91	6e-12
c10540_g1_i1	619	PREDICTED: uncharacterized protein LOC107798876 [Nicotiana tabacum]	XP_009765573.1	481	2e-33
c105400_g1_i1	279	hypothetical protein GOSPT_071_00040 [Gordonia sputi NBRC 100414]	WP_005206415.1	355	2e-15
c105401_g1_i1	267	mechanosensitive ion channel family protein [Riemerella columbina]	WP_018674456.1	282	2e-37
c105403_g1_i1	256	hypothetical protein OC70_10925 [Micrococcus luteus]	WP_041105340.1	135	6e-33
c105406_g1_i1	243	ATP-dependent DNA helicase RuvA [Candidatus Saccharibacteria oral taxon TM7x]	WP_039327763.1	191	1e-16
c105411_g1_i1	250	protein of unknown function [Chryseobacterium formosense]	WP_034678924.1	356	2e-32
c105412_g1_i1	231	DUF1819 domain-containing protein [Nocardioides sp. CF8]	WP_036492903.1	202	2e-21
c105415_g1_i1	374	rRNA methyltransferase [Corynebacterium-like bacterium B27]	WP_022895290.1	202	2e-14
c105419_g1_i1	244	hypothetical protein, partial [Enterococcus columbae]	WP_018451653.1	89	3e-17
c105421_g1_i1	203	DNA-directed RNA polymerase subunit beta [Enterococcus cecorum]	WP_047343167.1	1200	8e-34
c105423_g1_i1	269	NifU family SUF system FeS assembly protein [Propionibacterium sp. oral taxon 192 str. F0372]	WP_016670192.1	151	3e-33
c105426_g1_i1	230	hypothetical protein HMPREF1300_00956 [Corynebacterium sp. KPL2004]	WP_023017061.1	264	1e-14
c105428_g1_i1	239	hypothetical protein HMPREF1531_00542 [Propionibacterium sp. oral taxon 192 str. F0372]	WP_016668350.1	464	4e-06
c105429_g1_i1	645	Cysteine-rich RLK (RECEPTOR-like protein kinase) 8 [Theobroma cacao]	EOY16636.1	1118	5e-74
c10543_g1_i1	212	hypothetical protein EUGRSUZ_F01377 [Eucalyptus grandis]	XP_010060769.1	351	1e-14
c105439_g1_i1	309	protein of unknown function DUF37 [Thermovibrio ammonificans HB-1]	WP_013537230.1	68	6e-23
c10544_g1_i1	371	unnamed protein product, partial [Vitis vinifera]	CBI23095.3	236	1e-18
c105440_g1_i1	278	PREDICTED: mucin-17-like [Notothenia coriiceps]	XP_010789618.1	913	5e-35
c105443_g1_i1	276	alpha-glucan phosphorylase [Prevotella sp. S7-1-8]	WP_036892158.1	853	2e-36
c105446_g1_i1	338	TonB-dependent receptor [Chryseobacterium daeguense]	WP_027378802.1	815	1e-50
c105450_g1_i1	210	Nuclear autoantigenic sperm protein [Zootermopsis nevadensis]	KDR10439.1	407	1e-14
c105453_g1_i1	224	NUDIX hydrolase [Chryseobacterium caeni]	WP_027382200.1	138	2e-30
c105468_g1_i1	232	TIR-NBS type disease resistance protein [Populus trichocarpa]	ABF81452.1	1309	1e-19
c105472_g1_i1	305	ty1-copia retrotransposon protein [Cucumis melo subsp. melo]	ADN33807.1	1038	5e-12
c105476_g1_i1	244	methionine synthase, vitamin-B12 independent [Veillonella dispar ATCC 17748]	WP_005387106.1	373	6e-33
c105485_g1_i1	314	hypothetical protein HMPREF9454_00737 [Megamonas funiformis YIT 11815]	WP_008537987.1	198	6e-13
c105490_g1_i1	204	hypothetical protein QP59_10225, partial [Aphanocapsa montana BDHKU210001]	KIF26446.1	392	3e-06
c1055_g1_i1	310	preprotein translocase subunit SecD [Chryseobacterium soli]	WP_034709699.1	964	4e-45
c105502_g1_i1	231	outer membrane transport energization protein ExbD (TC 2.C.1.1.1) [Prevotella multisaccharivorax DSM 17128]	WP_007572381.1	208	1e-30
c105504_g1_i1	228	ABC transporter ATP-binding protein [Tepidiphilus margaritifer]	WP_051240847.1	261	5e-21
c105519_g1_i1	285	hypothetical protein M569_07096 [Genlisea aurea]	EPS67678.1	892	2e-10
c105534_g1_i1	325	UDP-N-acetylmuramate--L-alanine ligase [Chryseobacterium gleum ATCC 35910]	WP_002981897.1	452	2e-34
c105539_g1_i1	257	polyphosphate:nucleotide phosphotransferase, PPK2 family [Chryseobacterium halperniae]	WP_034976878.1	292	6e-36
c105544_g1_i1	252	arabinogalactan endo-1,4-beta-galactosidase [Flavobacterium succinicans]	WP_024979866.1	345	5e-15
c105553_g1_i1	318	hypothetical protein [Chryseobacterium palustre]	WP_051190379.1	678	6e-40
c105558_g1_i1	306	putative uncharacterized protein [Clostridium sp. CAG:557]	CDB24468.1	598	2e-15
c105564_g1_i1	244	hypothetical protein OsI_29386 [Oryza sativa Indica Group]	EEC83644.1	148	6e-08
c105565_g1_i1	285	ABC transporter substrate-binding protein [Bifidobacterium thermophilum RBL67]	WP_015450411.1	384	2e-48
c105566_g1_i1	292	homogentisate 1,2-dioxygenase [Chryseobacterium antarcticum]	WP_034719575.1	395	1e-54
c105569_g1_i1	201	PREDICTED: probable LRR receptor-like serine/threonine-protein kinase At3g47570 [Citrus sinensis]	XP_006480892.1	1026	9e-11
c105573_g1_i1	272	Asparagine synthetase B [glutamine-hydrolyzing] [Chryseobacterium oranimense G311]	CEJ70302.1	332	5e-51
c105575_g1_i1	241	ABC transporter, periplasmic substrate-binding protein YnjB [Lutibaculum baratangense AMV1]	WP_023433850.1	404	3e-13
c105584_g1_i1	256	Activation-tagged BRI1(brassinosteroid-insensitive 1)-suppressor 1 [Theobroma cacao]	XP_007037282.1	91	1e-16
c105606_g1_i1	215	PREDICTED: LOW QUALITY PROTEIN: F-box/FBD/LRR-repeat protein At1g16930-like [Tarenaya hassleriana]	XP_010559036.1	679	2e-13
c105615_g1_i1	236	uncharacterized protein LOC105178088 [Sesamum indicum]	XP_011099747.1	97	1e-08
c10563_g1_i1	1435	polyprotein [Gossypium barbadense]	AIC77183.1	1369	5e-125
c105639_g1_i1	252	hydroxymethylglutaryl-CoA lyase [Chryseobacterium haifense DSM 19056]	WP_031501289.1	282	8e-19
c10564_g1_i1	561	hypothetical protein AYC65_02980 [Elizabethkingia genomosp. 3]	WP_024568746.1	147	8e-43
c105641_g1_i1	369	PREDICTED: pleiotropic drug resistance protein TUR2-like isoform X2 [Phoenix dactylifera]	XP_008775867.1	1447	2e-46
c105654_g1_i1	277	maltose/maltodextrin transport ATP-binding protein MalK [Vibrio furnissii CIP 102972]	WP_004726163.1	367	6e-19
c105655_g1_i1	258	hypothetical protein [Thiothrix flexilis]	WP_020559781.1	498	1e-28
c105657_g1_i1	399	hypothetical protein HMPREF1531_00754 [Propionibacterium sp. oral taxon 192 str. F0372]	WP_016668562.1	94	9e-37
c105666_g1_i1	208	GTPase Era [Agromyces subbeticus]	WP_040424628.1	302	1e-11
c105667_g1_i1	349	hypothetical protein ING2E5B_2170 [Fermentimonas caenicola]	WP_045090499.1	462	9e-44
c105668_g1_i1	260	hypothetical protein HMPREF0204_13210 [Chryseobacterium gleum ATCC 35910]	WP_002978641.1	187	8e-30
c105675_g1_i1	261	polyprotein [Phaseolus vulgaris]	AGW47867.1	1471	4e-19
c105688_g1_i1	267	TonB-dependent receptor [Proteiniphilum acetatigenes]	WP_019538023.1	1037	7e-38
c105695_g1_i1	232	PREDICTED: uncharacterized protein LOC103699354, partial [Phoenix dactylifera]	XP_008779604.1	651	5e-24
c105700_g1_i1	383	sodium transporter [Dysgonomonas sp. 37-18]	WP_006842121.1	525	2e-16
c105706_g1_i1	344	transposase IS204/IS1001/IS1096/IS1165 family protein [Isoptericola variabilis 225]	AEG44787.1	439	2e-13
c105707_g1_i1	337	hypothetical protein [Thalassobaculum salexigens]	WP_028794348.1	98	4e-08
c105712_g1_i1	296	PREDICTED: importin-11-like, partial [Tinamus guttatus]	XP_010224775.1	228	8e-56
c105718_g1_i1	244	hypothetical protein [Proteiniphilum acetatigenes]	WP_019538022.1	960	4e-24
c105719_g1_i1	296	PTI1-like tyrosine-protein kinase At3g15890 [Sesamum indicum]	XP_011069876.1	380	1e-53
c105729_g1_i1	219	hypothetical protein [uncultured Mediterranean phage uvMED]	BAR35685.1	804	6e-06
c10573_g1_i1	957	alpha-E domain-containing protein [Mesorhizobium sp. F7]	WP_047561350.1	309	1e-113
c105741_g1_i1	207	hypothetical protein PHAVU_011G191900g [Phaseolus vulgaris]	XP_007133590.1	661	1e-23
c105743_g1_i1	245	PREDICTED: uncharacterized protein LOC104611204 [Nelumbo nucifera]	XP_010276476.1	608	4e-12
c105747_g1_i1	269	uroporphyrinogen III synthase [Microbacterium sp. SCN 69-37]	WP_005047876.1	264	7e-51
c105753_g1_i1	208	ubiquitin carboxyl-terminal esterase L3 (ubiquitin thiolesterase), isoform CRA_c [Homo sapiens]	EAW80544.1	113	2e-40
c10576_g1_i1	463	hypothetical protein B843_12710 [Corynebacterium vitaeruminis DSM 20294]	WP_025253891.1	851	7e-33
c105765_g1_i1	231	chloride channel protein [Pedosphaera parvula]	WP_050785959.1	572	9e-14
c10577_g1_i1	229	PREDICTED: synaptotagmin-2 [Elaeis guineensis]	XP_010935106.1	538	1e-37
c105790_g1_i1	278	aTPase AAA family [Prevotella sp. CAG:1092]	CCZ12371.1	658	4e-18
c105795_g1_i1	277	hypothetical protein [Prevotella paludivivens]	WP_018462847.1	241	1e-17
c105796_g1_i1	204	RND transporter, hydrophobe/amphiphile efflux-1 family protein [Bacteroides fragilis str. 3397 T10]	EXY29402.1	1049	8e-23
c105804_g1_i1	269	multidrug ABC transporter ATP-binding protein [Enterococcus cecorum]	WP_047241805.1	645	4e-38
c105805_g1_i1	319	putative membrane protein [Prevotella sp. CAG:604]	CDA57637.1	1144	5e-62
c105812_g1_i1	204	TRAP transporter large permease [Nocardiopsis salina]	WP_017613349.1	431	1e-21
c105828_g1_i1	209	hypothetical protein HMPREF1531_01160 [Propionibacterium sp. oral taxon 192 str. F0372]	WP_016668961.1	498	6e-26
c105834_g1_i1	250	DNA polymerase-3 subunit alpha [Chryseobacterium jeonii]	WP_039347273.1	1552	3e-31
c105837_g1_i1	279	alanine dehydrogenase [Chryseobacterium indologenes NBRC 14944]	GAE63072.1	376	6e-40
c105840_g1_i1	318	30S ribosomal protein S13 [Chryseobacterium greenlandense]	WP_050378498.1	125	7e-55
c105843_g1_i1	273	phosphatidylinositol kinase [Ruania albidiflava]	WP_051154702.1	402	9e-21
c10585_g1_i1	342	PREDICTED: adenylylsulfatase HINT3 [Phoenix dactylifera]	XP_008791737.1	216	7e-09
c105851_g1_i1	340	macrolide 2'-phosphotransferase [Leifsonia xyli subsp. cynodontis DSM 46306]	WP_021754462.1	349	2e-19
c105875_g1_i1	314	DEAD/DEAH box helicase, partial [Prevotella bivia DNF00320]	WP_036867100.1	834	7e-61
c105876_g1_i1	459	Mannonate dehydratase [Lactococcus piscium MKFS47]	WP_047916517.1	358	3e-36
c105880_g1_i1	224	GTP-binding protein [[Hallella] seregens]	WP_027952555.1	380	2e-38
c105883_g1_i1	234	DUF4296 domain-containing protein [Chryseobacterium caeni]	WP_051230585.1	133	2e-10
c105884_g1_i1	287	type II toxin-antitoxin system PemK/MazF family toxin [Actinomyces timonensis]	WP_017178375.1	209	2e-31
c105886_g1_i1	245	yngK family protein [Prevotella sp. CAG:1185]	CCY80455.1	507	5e-41
c105889_g1_i1	204	collagen-binding protein [[Hallella] seregens]	WP_027952096.1	996	1e-30
c10589_g1_i1	842	PREDICTED: seipin-1 [Phoenix dactylifera]	XP_008798345.1	424	1e-64
c105895_g1_i1	245	PREDICTED: uncharacterized protein LOC103411008 [Malus domestica]	XP_008347875.1	984	4e-19
c1059_g1_i1	281	PREDICTED: transcription factor jun-D, partial [Dipodomys ordii]	XP_012883781.1	118	2e-55
c10590_g1_i1	722	SNF family Na+-dependent transporter [Corynebacterium mustelae]	WP_047261677.1	547	4e-119
c105909_g1_i1	453	ribosomal protein S9, partial [Oncorhynchus masou rhodurus]	ADK11698.1	175	1e-84
c105914_g1_i1	253	hypothetical protein [Thiothrix flexilis]	WP_020559935.1	588	4e-33
c105916_g1_i1	250	penicillin-binding protein 1A [Chryseobacterium jeonii]	WP_039350266.1	792	6e-38
c105918_g1_i1	245	hypothetical protein [[Hallella] seregens]	WP_027951491.1	834	1e-34
c105920_g1_i1	278	dephospho-CoA kinase [Corynebacterium vitaeruminis]	WP_034651459.1	198	6e-18
c105926_g1_i1	250	S-adenosylmethionine:tRNA ribosyltransferase-isomerase [Prevotella dentalis DSM 3688]	WP_005846024.1	397	2e-13
c105929_g1_i1	333	hypothetical protein EGK_18363 [Macaca mulatta]	EHH28028.1	1104	8e-18
c105934_g1_i1	214	unnamed protein product [Homo sapiens]	BAG59462.1	139	2e-06
c105937_g1_i1	232	protein of unknown function DUF147 [Chthoniobacter flavus Ellin428]	WP_006980356.1	287	3e-18
c105939_g1_i1	325	phosphoribose diphosphate:decaprenyl-phosphate phosphoribosyltransferase [Corynebacterium vitaeruminis DSM 20294]	WP_025253778.1	325	2e-38
c105940_g1_i1	239	DNA-binding domain-containing protein, AraC-type [Rheinheimera sp. A13L]	WP_008897722.1	300	2e-34
c105941_g1_i1	282	glycosyltransferase family 2 protein [Prevotella sp. AGR2160]	WP_028909964.1	340	4e-49
c105942_g1_i1	276	ribonuclease D [Actinokineospora inagensis]	WP_026424715.1	415	3e-28
c105944_g1_i1	262	hypothetical protein STIAU_4304, partial [Stigmatella aurantiaca DW4/3-1]	EAU61836.1	114	1e-47
c105946_g1_i1	329	ribonuclease HII [Corynebacterium argentoratense]	WP_046204610.1	219	4e-42
c105948_g1_i1	280	arylsulfatase [Prevotella loescheii DSM 19665 = JCM 12249 = ATCC 15930]	WP_018967888.1	510	1e-24
c105958_g1_i1	220	50S ribosomal protein L1 [Propionibacterium sp. oral taxon 192 str. F0372]	WP_016668019.1	233	2e-11
c105958_g1_i2	220	50S ribosomal protein L1 [Propionibacterium sp. oral taxon 192 str. F0372]	WP_016668019.1	233	2e-11
c105966_g1_i1	309	L-serine ammonia-lyase [Corynebacterium vitaeruminis]	WP_034650671.1	464	3e-46
c105969_g1_i1	256	hypothetical protein [Butyricimonas virosa]	WP_051465972.1	200	1e-05
c105974_g1_i1	257	hypothetical protein HMPREF0647_06190 [Prevotella bivia DNF00320]	KGF44631.1	495	7e-25
c105977_g1_i1	295	hypothetical protein Poras_0713 [Porphyromonas asaccharolytica DSM 20707]	WP_013760199.1	1464	1e-29
c105984_g1_i1	239	dihydroorotate dehydrogenase [Chryseobacterium piperi]	WP_034680659.1	340	1e-41
c105988_g1_i1	318	unnamed protein product, partial [Vitis vinifera]	CBI24017.3	394	2e-43
c106001_g1_i1	219	peptidase u61 lD-carboxypeptidase a [Chryseobacterium sp. StRB126]	WP_045492166.1	309	8e-34
c106003_g1_i1	255	PREDICTED: probable carboxylesterase 18 [Musa acuminata subsp. malaccensis]	XP_009382605.1	341	6e-06
c106006_g1_i1	552	hypothetical protein L950_0231595, partial [Sphingobacterium sp. IITKGP-BTPF85]	KKX46506.1	121	1e-11
c106015_g1_i1	239	FAD linked oxidase protein [Candidatus Saccharibacteria bacterium RAAC3_TM7_1]	AHB42662.1	538	5e-21
c106022_g1_i1	303	PorT family protein [Prevotella paludivivens]	WP_018464158.1	250	4e-34
c106026_g1_i1	356	Chain A, D20c mutant of T4 lysozyme [Candidatus Cloacimonas acidaminovorans str. Evry]	WP_015423985.1	141	2e-41
c106042_g1_i1	331	ATP-binding protein [[Hallella] seregens]	WP_027952403.1	918	5e-32
c106044_g1_i1	239	phosphoribosylamine--glycine ligase [Elizabethkingia meningoseptica]	WP_016198825.1	415	1e-33
c106045_g1_i1	222	hypothetical protein [Prevotella sp. AGR2160]	WP_028909999.1	897	7e-21
c106046_g1_i1	236	PREDICTED: heme oxygenase-like [Haplochromis burtoni]	XP_005936466.1	280	1e-17
c106047_g1_i1	325	dipeptidyl-peptidase 2 precursor [Pan troglodytes]	NP_001266803.1	486	1e-73
c106051_g1_i1	240	Copper resistance protein C precursor [Microbacterium ketosireducens]	KJL41340.1	345	1e-06
c106060_g1_i1	219	anaerobic sulfatase maturase [Prevotella sp. oral taxon 472 str. F0295]	EEX54152.1	436	4e-14
c106061_g1_i1	312	nicotinate-nucleotide diphosphorylase (carboxylating) [Prevotella sp. RM4]	WP_033149289.1	283	5e-40
c106062_g1_i1	208	secreted protein containing DUF1549 [Rhodopirellula maiorica SM1]	WP_008693341.1	1034	1e-28
c106070_g1_i1	428	phage portal protein [Corynebacterium diphtheriae]	WP_014316194.1	442	1e-21
c106079_g1_i1	283	unnamed protein product [Coffea canephora]	CDP17739.1	435	6e-17
c106087_g1_i1	238	molybdopterin biosynthesis protein [Ottowia thiooxydans]	WP_028604747.1	636	1e-15
c106094_g1_i1	240	6-phosphogluconate dehydrogenase [Microlunatus phosphovorus NM-1]	WP_013861665.1	480	3e-20
c106102_g1_i1	431	hydrophobe/amphiphile efflux-1 (HAE1) family RND transporter [Bergeyella zoohelcum ATCC 43767]	WP_002662751.1	1049	9e-72
c106104_g1_i1	292	ribonucleotide-diphosphate reductase subunit alpha [Corynebacterium vitaeruminis DSM 20294]	WP_025253495.1	717	8e-06
c106106_g1_i1	248	hypothetical protein OsJ_17978 [Oryza sativa Japonica Group]	EEE63169.1	565	1e-05
c106111_g1_i1	230	4-alpha-glucanotransferase [Terrisporobacter othiniensis]	WP_039680903.1	493	7e-17
c106113_g1_i1	219	Uncharacterized protein TCM_024518 [Theobroma cacao]	EOY09126.1	277	2e-16
c106127_g1_i1	214	hypothetical protein N864_04370 [Intrasporangium chromatireducens Q5-1]	WP_034717438.1	143	4e-29
c106135_g1_i1	421	PREDICTED: uncharacterized protein LOC103356748 [Stegastes partitus]	XP_008279232.1	216	3e-50
c106139_g1_i1	246	dehydrogenase [Flavobacteriales bacterium BRH_c54]	KJS06243.1	661	7e-35
c106146_g1_i1	260	unnamed protein product [Macaca fascicularis]	BAE88617.1	145	6e-43
c106147_g1_i1	434	Copper chaperone CopZ [Prevotella bryantii]	EFI70893.1	252	1e-52
c106149_g1_i1	235	IAA-alanine resistance protein 1 [Triticum urartu]	EMS53784.1	722	1e-05
c106157_g1_i1	222	glr1418 [Gloeobacter violaceus PCC 7421]	WP_011141418.1	912	4e-12
c106162_g1_i1	447	DUF3078 domain-containing protein [Chryseobacterium palustre]	WP_027375862.1	377	4e-34
c106166_g1_i1	207	MFS transporter [Acinetobacter sp. MF4642]	WP_005401546.1	454	1e-36
c106171_g1_i1	299	PREDICTED: uncharacterized protein LOC105851917 [Cicer arietinum]	XP_012570320.1	1078	5e-18
c106175_g1_i1	250	purine phosphoribosyltransferase [Corynebacterium vitaeruminis DSM 20294]	WP_025251541.1	188	2e-27
c106180_g1_i1	319	hypothetical protein A3E20_04990 [Candidatus Saccharibacteria bacterium RIFCSPHIGHO2_12_FULL_47_16]	AKM80023.1	647	8e-33
c106184_g1_i1	260	cysteine synthase A [Propionibacterium sp. oral taxon 192 str. F0372]	WP_016668424.1	311	8e-31
c106189_g1_i1	278	TonB-dependent receptor [Bacteroides helcogenes P 36-108]	ADV45129.1	795	2e-39
c106190_g1_i1	297	PREDICTED: uncharacterized protein LOC103696510 [Phoenix dactylifera]	XP_008776390.1	537	4e-12
c106198_g1_i1	338	zinc ribbon domain-containing protein [Peptostreptococcaceae bacterium oral taxon 113]	WP_051320138.1	426	2e-13
c106199_g1_i1	246	hypothetical protein A3E20_04695 [Candidatus Saccharibacteria bacterium RIFCSPHIGHO2_12_FULL_47_16]	AKM80898.1	123	4e-08
c106200_g1_i1	242	ribokinase [Chryseobacterium antarcticum]	WP_034719052.1	297	8e-27
c106202_g1_i1	245	adenosylhomocysteinase [Catenulispora acidiphila DSM 44928]	WP_015796151.1	485	1e-21
c106209_g1_i1	357	calcium-translocating P-type ATPase, PMCA-type [Proteiniphilum acetatigenes]	WP_019537798.1	891	2e-57
c106210_g1_i1	281	conserved hypothetical protein [Capnocytophaga cynodegmi]	CEN33214.1	178	8e-21
c10622_g1_i1	576	hypothetical protein N309_14033, partial [Tinamus guttatus]	KGL81690.1	113	1e-11
c106223_g1_i1	328	tRNA (5-methylaminomethyl-2-thiouridylate)-methyltransferase [Propionibacterium sp. oral taxon 192 str. F0372]	EPH02706.1	357	3e-39
c106224_g1_i1	351	Kinesin family member 11 [Homo sapiens]	NP_004514.2	1056	2e-69
c106226_g1_i1	302	hypothetical protein B843_03100 [Corynebacterium vitaeruminis DSM 20294]	WP_025252065.1	221	4e-58
c106235_g1_i1	224	m49 family peptidase [Prevotella sp. CAG:891]	CDE86754.1	256	2e-37
c106239_g1_i1	239	cobyrinic acid ac-diamide synthase [Janibacter hoylei PVAS-1]	EKA61280.1	207	3e-39
c10624_g1_i1	245	hypothetical protein SOVF_052460 [Spinacia oleracea]	KNA20438.1	247	2e-11
c106240_g1_i1	529	putative secreted protein [Corynebacterium vitaeruminis DSM 20294]	WP_025253601.1	436	3e-07
c106241_g1_i1	236	5'-nucleotidase ;exopolyphosphatase ;3'-nucleotidase [Prevotella multisaccharivorax DSM 17128]	WP_007575829.1	255	4e-31
c106259_g1_i1	456	60S ribosomal protein L4-like protein, partial [Coptotermes formosanus]	AGM32494.1	273	2e-82
c106260_g1_i1	229	hypothetical protein HMPREF0670_00894 [Prevotella sp. oral taxon 317 str. F0108]	EFC69571.1	243	1e-37
c106264_g1_i1	285	hypothetical protein N333_05464, partial [Nestor notabilis]	KFQ41930.1	204	3e-10
c106279_g1_i1	355	hypothetical protein HMPREF9138_02338 [Prevotella histicola F0411]	WP_008824239.1	551	2e-44
c106292_g1_i1	237	soluble lytic murein transglycosylase-like protein [Pyrinomonas methylaliphatogenes]	WP_041976396.1	768	6e-17
c106297_g1_i1	226	Chaperone protein DnaK [Enhygromyxa salina]	KIG13743.1	546	2e-08
c106298_g1_i1	223	unnamed protein product [Homo sapiens]	BAG51282.1	535	1e-47
c106303_g1_i1	318	WD40 repeat domain-containing protein [Zavarzinella formosa]	WP_020468297.1	314	3e-51
c106307_g1_i1	310	S-ribosylhomocysteine lyase [Bifidobacterium bifidum]	WP_003813970.1	161	3e-70
c106311_g1_i1	334	phage portal vertex protein [uncultured Mediterranean phage uvMED]	BAR34134.1	587	3e-17
c106312_g1_i1	230	hypothetical protein THER5_1977 [Bifidobacterium thermacidophilum subsp. thermacidophilum]	KFJ01935.1	107	1e-35
c106326_g1_i1	212	hypothetical protein [Prevotella oryzae]	WP_036879252.1	527	3e-23
c106327_g1_i1	206	hypothetical protein [Gentiana scabra x Gentiana triflora]	BAL46523.1	1152	6e-06
c106333_g1_i1	323	PREDICTED: uncharacterized protein LOC104224418 isoform X2 [Nicotiana sylvestris]	XP_009774370.1	198	2e-09
c106334_g1_i1	502	glutamate dehydrogenase [Corynebacterium diphtheriae bv. gravis]	WP_014319176.1	448	6e-97
c106336_g1_i1	221	sulfate ABC transporter permease [Paenirhodobacter enshiensis]	WP_036635719.1	290	2e-38
c106337_g1_i1	245	uncharacterized protein BN604_03416 [Bacteroides intestinalis CAG:315]	CDD97551.1	767	9e-13
c106339_g1_i1	336	ABC transporter substrate-binding protein [Corynebacterium freiburgense]	WP_027013388.1	527	6e-53
c106342_g1_i1	304	Proline-rich receptor-like protein kinase PERK12 [Morus notabilis]	XP_010100454.1	444	1e-51
c106343_g1_i1	394	hypothetical protein HMPREF0863_01428 [Erysipelotrichaceae bacterium 5_2_54FAA]	WP_008978736.1	415	6e-33
c106348_g1_i1	347	hypothetical protein B840_05835 [Corynebacterium marinum DSM 44953]	WP_042621356.1	62	2e-29
c106350_g1_i1	490	tonB-dependent receptor [Prevotella sp. CAG:1058]	CCX63861.1	927	5e-80
c106360_g1_i1	285	oxygen-sensitive ribonucleoside-triphosphate reductase [uncultured archaeon GZfos30H9]	AAU83530.1	748	8e-25
c106372_g1_i1	258	hypothetical protein SAMN02927925_01009 [Flavobacterium saliperosum]	WP_023576589.1	249	1e-11
c106376_g1_i1	248	magnesium chelatase [Candidatus Saccharibacteria oral taxon TM7x]	WP_039326862.1	507	4e-10
c106378_g1_i1	315	polyprotein, partial [Ananas comosus]	CAA73042.1	871	5e-10
c106380_g1_i1	261	PREDICTED: uncharacterized protein LOC105783250 isoform X2 [Gossypium raimondii]	XP_012464044.1	186	1e-05
c106383_g1_i1	265	clostripain family protease [Prevotella dentalis DSM 3688]	WP_005847669.1	419	4e-33
c106389_g1_i1	305	threonylcarbamoyl-AMP synthase [Bacteroides paurosaccharolyticus]	WP_024993638.1	191	3e-59
c10639_g1_i1	372	2-succinylbenzoate--CoA ligase [Aegilops tauschii]	EMT02303.1	345	4e-61
c106395_g1_i1	247	riboflavin biosynthesis protein RibD [Chryseobacterium sp. FH1]	WP_034967786.1	345	3e-13
c106403_g1_i1	254	hemin receptor [Chryseobacterium sp. YR005]	WP_047442727.1	476	3e-09
c106412_g1_i1	217	type I restriction-modification system restriction subunit R [Nonlabens ulvanivorans]	GAL00509.1	756	2e-35
c106413_g1_i1	267	sodium:proton antiporter [Prevotella sp. S7 MS 2]	WP_036897282.1	365	9e-48
c106417_g1_i1	238	Uncharacterised protein [Chlamydia trachomatis]	CRH59896.1	472	1e-14
c106420_g1_i1	266	hypothetical protein Acid_5921 [Candidatus Solibacter usitatus Ellin6076]	ABJ86862.1	1047	4e-15
c106428_g1_i1	215	retrotransposon protein, putative, Ty3-gypsy subclass [Oryza sativa Japonica Group]	ABF95978.1	227	4e-16
c106430_g1_i1	364	hypothetical protein HMPREF0660_01851 [Prevotella melaninogenica D18]	WP_004360958.1	1094	3e-75
c106448_g1_i1	216	PREDICTED: uncharacterized protein LOC105115097, partial [Populus euphratica]	XP_011010189.1	1282	7e-20
c106450_g1_i1	288	putative uncharacterized protein [Prevotella sp. CAG:1058]	CCX67629.1	184	3e-27
c106454_g1_i1	312	terminase large subunit [uncultured Mediterranean phage uvMED]	BAR34133.1	526	2e-15
c106476_g1_i1	225	teichoic acid ABC transporter ATP-binding protein [Candidatus Saccharibacteria oral taxon TM7x]	WP_082001362.1	386	1e-34
c106477_g1_i1	206	PREDICTED: transcription factor bHLH100-like isoform X2 [Elaeis guineensis]	XP_010927034.1	260	2e-10
c106482_g1_i1	219	phage uncharacterized protein domain protein [Bacteroides uniformis CAG:3]	CDE04788.1	484	2e-18
c106483_g1_i1	281	TIR-NBS type disease resistance protein [Populus trichocarpa]	ABF81452.1	1309	6e-22
c106485_g1_i1	302	aminopeptidase P family protein [Chryseobacterium sp. OV259]	WP_034759887.1	590	4e-43
c106486_g1_i1	214	Fe-S oxidoreductase [Elizabethkingia meningoseptica]	WP_016169962.1	444	1e-33
c106488_g1_i1	223	NAD synthetase [Cellulophaga phage phi17:2_18]	YP_008240677.1	150	6e-09
c106514_g1_i1	353	gliding motility lipoprotein GldH [Flavobacterium sp. B17]	WP_042720771.1	154	9e-44
c106515_g1_i1	305	PREDICTED: zinc finger BED domain-containing protein RICESLEEPER 2-like [Nelumbo nucifera]	XP_010277695.1	462	2e-36
c106541_g1_i1	239	hypothetical protein HMPREF1146_2678 [Prevotella sp. MSX73]	WP_004342264.1	143	3e-28
c106544_g1_i1	280	FtsH, extracellular, partial [Corynebacterium accolens ATCC 49726]	EFM42797.1	249	1e-33
c106547_g1_i1	241	type I restriction-modification system specificity subunit [Enterococcus faecium 1,231,408]	WP_002312651.1	409	5e-22
c106555_g1_i1	227	permease [Nakamurella multipartita DSM 44233]	WP_015747794.1	349	7e-25
c106567_g1_i1	296	DNA methylase (plasmid) [Criblamydia sequanensis CRIB-18]	CDR35291.1	439	6e-10
c106571_g1_i1	346	phage portal protein [Bacteroides dorei]	AII63959.1	494	7e-11
c106574_g1_i1	240	HlyD family secretion protein [Prevotella bryantii]	WP_027453913.1	356	6e-24
c106598_g1_i1	324	hypothetical protein ING2E5B_1824 [Fermentimonas caenicola]	WP_045090216.1	1117	1e-35
c10661_g1_i1	700	Gp69 [Propionibacterium freudenreichii]	WP_081014867.1	370	7e-68
c106615_g1_i1	263	ferric aerobactin receptor [Chryseobacterium sp. Hurlbut01]	WP_050377715.1	794	2e-27
c106616_g1_i1	364	Putative Mn2+ efflux pump MntP [Prevotella bryantii B14]	WP_027452942.1	193	8e-53
c106645_g1_i1	202	putative gag-pol polyprotein [Zea mays]	AAN40025.1	1892	5e-07
c106658_g1_i1	268	G:T/U mismatch-specific DNA glycosylase [Prevotella dentalis DSM 3688]	WP_015298373.1	212	4e-06
c106662_g1_i1	310	helicase [Bifidobacterium thermacidophilum subsp. thermacidophilum]	WP_029575940.1	469	6e-52
c106666_g1_i1	302	hypothetical protein [Riemerella columbina]	WP_018674880.1	174	1e-08
c106668_g1_i1	221	hypothetical protein HMPREF0654_01395 [Prevotella disiens DNF00882]	WP_036882229.1	218	4e-16
c106669_g1_i1	275	terminase [Prevotella buccalis DNF00853]	WP_036875035.1	423	3e-24
c106677_g1_i1	238	Hypothetical protein DKFZp686J01190 variant, partial [Homo sapiens]	BAD93156.1	457	3e-31
c106682_g1_i1	256	PREDICTED: guanylate-binding protein 4-like, partial [Nicotiana sylvestris]	XP_009781122.1	538	2e-15
c106683_g1_i1	446	unnamed protein product [Homo sapiens]	XP_007526584.1	208	2e-46
c106689_g1_i1	298	LLM class flavin-dependent oxidoreductase [Agrococcus lahaulensis]	WP_026372892.1	340	5e-29
c10669_g1_i1	608	putative gag-pol polyprotein [Fragaria x ananassa]	ACS74199.1	1297	3e-21
c10669_g1_i2	428	putative Ty-1 copia retrotransposon [Phaseolus vulgaris]	CDN96898.1	813	9e-18
c106693_g1_i1	229	DivIVA domain [Rhodoluna lacicola]	WP_084321390.1	232	5e-06
c106702_g1_i1	234	hypothetical protein [Actinomyces suimastitidis]	WP_051259461.1	280	3e-07
c106703_g1_i1	249	ATP-dependent Clp protease ATP-binding subunit ClpX, partial [Propionibacterium sp. DORA_15]	ETI87394.1	92	2e-26
c106705_g1_i1	201	RHS repeat-associated core domain protein [Leptolyngbya sp. PCC 7375]	EKV00115.1	1941	2e-07
c10671_g1_i1	514	putative pectate lyase 8 [Zea mays]	ACN35280.1	274	4e-118
c106712_g1_i1	219	gHMP kinase protein [Bacteroides sp. CAG:661]	CCZ49121.1	421	2e-09
c106716_g1_i1	227	PREDICTED: uncharacterized protein LOC103441507 [Malus domestica]	XP_008378407.1	844	1e-25
c106726_g1_i1	295	CPBP family intramembrane metalloprotease [Caldilinea aerophila]	WP_044276429.1	264	1e-11
c106739_g1_i1	220	serine/threonine protein kinase [Corynebacterium vitaeruminis]	WP_034652248.1	663	1e-31
c106741_g1_i1	301	N utilization substance protein B [Actinomyces sp. S4-C9]	WP_034507673.1	187	2e-24
c106742_g1_i1	345	PREDICTED: mid1-interacting protein 1 [Cynoglossus semilaevis]	XP_008326650.1	169	3e-50
c10675_g1_i1	782	PREDICTED: protein IQ-DOMAIN 1-like [Phoenix dactylifera]	XP_008782509.1	454	4e-43
c106750_g1_i1	250	VWA domain-containing protein [Leucobacter sp. PH1c]	WP_025133545.1	1173	1e-14
c106754_g1_i1	243	conjugative coupling factor TraD, SXT/TOL subfamily [Alicycliphilus denitrificans K601]	WP_013722652.1	633	7e-34
c106758_g1_i1	221	hypothetical protein [Nocardiopsis lucentensis]	WP_017599195.1	741	9e-09
c106764_g1_i1	201	hypothetical protein HMPREF1531_01036 [Propionibacterium sp. oral taxon 192 str. F0372]	WP_016668841.1	468	2e-16
c106767_g1_i1	245	Y_Y_Y domain-containing protein,'beta-propeller domain-containing protein, two-component regulator-like','transcriptional regulator, AraC family' [Prevotella oryzae DSM 17970]	WP_036875862.1	986	2e-11
c106772_g1_i1	211	Peptidyl-tRNA hydrolase [Polymorphum gilvum SL003B-26A1]	WP_013651933.1	249	2e-13
c106775_g1_i1	254	hypothetical protein [Streptomyces sp. NRRL F-5630]	WP_030999039.1	1974	1e-05
c106780_g1_i1	213	type I restriction-modification system subunit M [Agrococcus lahaulensis]	WP_026373663.1	522	2e-30
c106785_g1_i1	218	PLP-dependent aminotransferase family protein [Leucobacter salsicius]	WP_017793775.1	474	1e-07
c106786_g1_i1	282	restriction modification system DNA specificity domain protein [Erysipelotrichaceae bacterium CAG:64]	CDC82948.1	103	1e-21
c106788_g1_i1	247	GMP synthase [Chryseobacterium koreense CCUG 49689]	WP_048499583.1	509	6e-42
c106789_g1_i1	213	aminotransferase [Bifidobacterium thermophilum RBL67]	WP_015449897.1	445	3e-17
c106792_g1_i1	207	PREDICTED: NADH dehydrogenase [ubiquinone] 1 alpha subcomplex subunit 10, mitochondrial [Oreochromis niloticus]	XP_003457378.1	355	3e-28
c106795_g1_i1	244	hypothetical protein [Mycobacterium iranicum]	WP_024448639.1	118	3e-06
c106797_g1_i1	264	hypothetical protein Prede_0588 [Prevotella dentalis DSM 3688]	WP_005843471.1	341	1e-42
c106799_g1_i1	242	DNA translocase FtsK [Gryllotalpicola ginsengisoli]	WP_022881795.1	928	2e-19
c106800_g1_i1	327	hypothetical protein A3E20_04205 [Candidatus Saccharibacteria bacterium RIFCSPHIGHO2_12_FULL_47_16]	AKM80799.1	969	4e-50
c106801_g1_i1	228	hypothetical protein B843_05735 [Corynebacterium vitaeruminis DSM 20294]	WP_025252565.1	509	8e-23
c106804_g1_i1	202	Histone H3.3 type 1, partial [Opisthocomus hoazin]	KFR17452.1	70	2e-35
c106814_g1_i1	233	PREDICTED: pentatricopeptide repeat-containing protein At2g15630, mitochondrial [Phoenix dactylifera]	XP_008797845.1	639	4e-09
c106815_g1_i1	224	biopolymer transporter ExbD [Chryseobacterium palustre]	WP_027375866.1	134	6e-13
c106819_g1_i1	201	PREDICTED: DCN1-like protein 5 isoform X2 [Dasypus novemcinctus]	XP_012384881.1	168	5e-39
c106827_g1_i1	207	Reverse transcriptase (RNA-dependent DNA polymerase), putative [Medicago truncatula]	ABE88110.1	1654	1e-06
c106830_g1_i1	249	hybrid sensor histidine kinase/response regulator [Proteiniphilum acetatigenes]	WP_019537834.1	1421	3e-11
c106833_g1_i1	264	hypothetical protein HMPREF1640_07020 [Prevotella sp. S7-1-8]	KGF17513.1	437	1e-45
c106847_g1_i1	211	hypothetical protein HMPREF1531_02420 [Propionibacterium sp. oral taxon 192 str. F0372]	WP_016670191.1	128	2e-33
c10685_g1_i1	366	hypothetical protein BVRB_6g134020 isoform A [Beta vulgaris subsp. vulgaris]	KMT09303.1	504	2e-16
c106851_g1_i1	374	unnamed protein product, partial [Human ORFeome Gateway entry vector]	NP_000260.1	152	3e-64
c106859_g1_i1	278	HEAT domain containing protein [Haliscomenobacter hydrossis DSM 1100]	WP_013765073.1	367	2e-25
c106861_g1_i1	243	Polyprotein, putative [Solanum demissum]	AAT38747.2	1402	1e-09
c106868_g1_i1	300	PREDICTED: uncharacterized protein LOC103699791, partial [Phoenix dactylifera]	XP_008780020.1	271	2e-33
c106870_g1_i1	202	chromosomal replication initiator protein DnaA [Propionibacterium sp. oral taxon 192 str. F0372]	WP_016668693.1	490	6e-32
c106872_g1_i1	208	NADH dehydrogenase [Chryseobacterium koreense CCUG 49689]	WP_048498187.1	459	4e-28
c106883_g1_i1	254	DUF4738 domain-containing protein [[Hallella] seregens]	WP_027952645.1	263	5e-35
c106887_g1_i1	279	PREDICTED: G2/mitotic-specific cyclin-B2 [Camelus ferus]	XP_006182397.1	316	3e-56
c106888_g1_i1	235	putative rare lipoprotein A double-psi beta-barrel protein [Prevotella bergensis DSM 17361]	WP_007172792.1	212	1e-30
c106889_g1_i1	224	Uncharacterized protein TCM_018048 [Theobroma cacao]	EOY03264.1	84	3e-08
c106898_g1_i1	244	hypothetical protein TRIUR3_17912 [Triticum urartu]	EMS45341.1	62	7e-18
c106899_g1_i1	286	Copia protein [Morus notabilis]	XP_010098067.1	1671	2e-31
c106904_g1_i1	231	MFS transporter [Flavobacterium tegetincola]	WP_026978057.1	465	1e-06
c106907_g1_i1	246	putative Permease protein [Microbacterium sp. C448]	WP_036301647.1	432	1e-20
c106912_g1_i1	253	PREDICTED: uncharacterized protein LOC104443231 [Eucalyptus grandis]	XP_010054869.1	268	3e-09
c106913_g1_i1	235	coenzyme A pyrophosphatase [Chryseobacterium tenax]	WP_028121877.1	209	2e-19
c106920_g1_i1	236	unnamed protein product [Homo sapiens]	BAB15537.1	170	1e-46
c106923_g1_i1	206	hypothetical protein SOVF_014300, partial [Spinacia oleracea]	KNA24590.1	500	5e-22
c106929_g1_i1	253	PREDICTED: uncharacterized protein LOC104883583 [Beta vulgaris subsp. vulgaris]	XP_010666428.1	442	1e-08
c106941_g1_i1	251	MerR family transcriptional regulator [Leucobacter salsicius]	WP_033349092.1	126	5e-16
c106951_g1_i1	326	DivIVA domain-containing protein [Agrococcus lahaulensis]	WP_026374166.1	256	3e-08
c106957_g1_i1	223	DUF3416 domain-containing protein [Serinicoccus marinus]	WP_022924368.1	696	2e-25
c106960_g1_i1	201	hypothetical protein [Proteiniphilum acetatigenes]	WP_019538022.1	960	1e-12
c106966_g1_i1	297	Methionyl-tRNA synthetase [Flavobacteriaceae bacterium 3519-10]	WP_012782145.1	677	8e-44
c10697_g1_i1	761	PREDICTED: uncharacterized protein LOC105048803 isoform X1 [Elaeis guineensis]	XP_010926557.1	307	8e-62
c106972_g1_i1	201	hypothetical protein HMPREF9304_01350 [Prevotella timonensis S9-PR14]	WP_036926023.1	717	2e-09
c106975_g1_i1	207	PREDICTED: uncharacterized protein LOC101246698 [Solanum lycopersicum]	XP_004252671.1	330	3e-08
c10698_g1_i1	298	PREDICTED: serine/threonine-protein kinase RIPK [Elaeis guineensis]	XP_010937336.1	450	6e-43
c106997_g1_i1	204	PREDICTED: uncharacterized protein LOC104086947 [Nicotiana tomentosiformis]	XP_009589601.1	105	2e-15
c10702_g1_i1	325	low affinity nitrate transporter, partial [Triticum aestivum]	CCN27388.1	164	6e-12
c107020_g1_i1	231	2',3'-cyclic-nucleotide 2'-phosphodiesterase [Prevotella multisaccharivorax DSM 17128]	WP_007573885.1	578	1e-24
c107029_g1_i1	262	phosphoribosylamine--glycine ligase [Chryseobacterium sp. YR460]	WP_047398349.1	412	5e-28
c107032_g1_i1	227	Retrovirus-related Pol polyprotein from transposon 17.6, partial [Glycine soja]	KHN12505.1	101	3e-21
c107034_g1_i1	242	hypothetical protein B843_04690 [Corynebacterium vitaeruminis DSM 20294]	WP_025252364.1	571	1e-16
c107040_g1_i1	203	PREDICTED: uncharacterized protein LOC104880786 [Vitis vinifera]	XP_010656855.1	340	3e-06
c107041_g1_i1	256	arylsulfatase [Parabacteroides distasonis]	WP_008774490.1	514	1e-30
c10705_g1_i1	313	PREDICTED: myb-related protein 305-like [Phoenix dactylifera]	XP_008800726.1	215	9e-57
c10705_g1_i2	342	PREDICTED: myb-related protein 305-like [Phoenix dactylifera]	XP_008800726.1	215	1e-56
c107051_g1_i1	204	hypothetical protein [Methylomonas sp. 11b]	WP_026603842.1	601	7e-23
c107057_g1_i1	205	PREDICTED: uncharacterized protein LOC105950571 [Erythranthe guttata]	XP_012829391.1	1468	3e-06
c107062_g1_i1	223	Holliday junction branch migration DNA helicase RuvB [Nocardiopsis sp. CNT312]	WP_028647710.1	345	2e-23
c107064_g1_i1	248	glycogen debranching enzyme GlgX [Propionibacterium sp. oral taxon 192 str. F0372]	WP_016670055.1	809	9e-39
c107065_g1_i1	232	sulfate adenylyltransferase, large subunit [Propionibacterium sp. oral taxon 192 str. F0372]	WP_016667945.1	437	1e-36
c107071_g1_i1	333	hypothetical protein [Pseudoclavibacter soli]	WP_028245515.1	243	4e-28
c107073_g1_i1	992	PREDICTED: copper transport protein ATX1-like [Cicer arietinum]	XP_004487875.1	119	2e-23
c107074_g1_i1	258	hypothetical protein B277_12511 [Janibacter hoylei PVAS-1]	WP_007928604.1	126	9e-10
c107076_g1_i1	236	cell shape determining protein, MreB/Mrl family [Prevotella multisaccharivorax DSM 17128]	EGN55671.1	338	1e-42
c107081_g1_i1	897	PREDICTED: universal stress protein PHOS32 [Elaeis guineensis]	XP_010905389.1	163	4e-82
c107083_g1_i1	2170	4-coumarate:CoA ligase-like protein [Ornithogalum longebracteatum]	AIY34665.1	569	0
c107086_g1_i1	235	PREDICTED: probable sugar phosphate/phosphate translocator At4g32390 [Vitis vinifera]	XP_002285065.1	350	2e-21
c107087_g1_i1	1272	PREDICTED: 2-hydroxy-6-oxononadienedioate/2-hydroxy-6-oxononatrienedioate hydrolase isoform X1 [Phoenix dactylifera]	XP_008791305.1	326	1e-167
c107088_g1_i1	1649	unnamed protein product [Homo sapiens]	NP_001158886.1	361	0
c107089_g1_i1	232	hypothetical protein [Blastococcus sp. URHD0036]	WP_029432598.1	809	9e-08
c107090_g1_i1	1061	hypothetical protein [Pseudoclavibacter soli]	WP_036961468.1	200	3e-54
c107092_g1_i1	333	cytochrome C oxidase subunit I [Corynebacterium vitaeruminis DSM 20294]	WP_025253492.1	575	6e-30
c107094_g1_i1	417	peptidase M38 family protein [Gordonia sp. 852002-51296_SCH5728562-b]	OBA31653.1	550	1e-32
c107097_g1_i1	1016	PREDICTED: 60S ribosomal protein L13a isoform X1 [Chlorocebus sabaeus]	XP_007995756.1	267	4e-129
c107100_g1_i1	238	ABC-ATPase UvrA [Propionibacterium sp. oral taxon 192]	WP_036897681.1	980	3e-33
c107102_g1_i1	321	SUMO-1-conjugating enzyme UBC9 [Osmerus mordax]	ACO09131.1	116	3e-75
c107103_g1_i1	398	UDP-N-acetylmuramoylalanine--D-glutamate ligase [Corynebacterium vitaeruminis DSM 20294]	WP_025251739.1	456	8e-07
c107106_g1_i1	933	hypothetical protein BVRB_020780, partial [Beta vulgaris subsp. vulgaris]	KMS94501.1	161	4e-55
c107107_g1_i1	364	hypothetical protein [Prevotella paludivivens]	WP_018464037.1	583	7e-15
c107109_g1_i1	1201	oxaloacetate decarboxylase [Prevotella albensis]	WP_024989102.1	591	0
c107110_g1_i1	278	hypothetical protein HMPREF1531_01340 [Propionibacterium sp. oral taxon 192 str. F0372]	WP_016669138.1	108	2e-22
c107113_g1_i1	869	PREDICTED: uncharacterized protein LOC104592599 [Nelumbo nucifera]	XP_010250349.1	361	1e-19
c107119_g1_i1	378	putative histidinol dehydrogenase, partial [Corynebacterium accolens ATCC 49726]	EFM43280.1	211	1e-44
c107123_g1_i1	348	para-aminobenzoate synthase [Curtobacterium sp. MR_MD2014]	WP_066651138.1	214	6e-50
c107125_g1_i1	254	AF129871_1 S-adenosyl-L-homocysteine hydrolase, partial [Gossypium hirsutum]	AAD29674.1	102	2e-48
c107126_g1_i1	336	DUF3367 domain-containing protein [Corynebacterium vitaeruminis]	WP_051645595.1	1041	2e-47
c107127_g1_i1	264	glutamate-1-semialdehyde 2,1-aminomutase [Corynebacterium vitaeruminis]	WP_051645770.1	444	1e-26
c107128_g1_i1	420	hypothetical protein GD3902_14510 [Geobacillus thermodenitrificans]	WP_029761891.1	592	3e-06
c107129_g1_i1	222	RNA binding motif protein 23, isoform CRA_f [Homo sapiens]	NP_001294973.1	269	6e-44
c107130_g1_i1	253	DUF4835 domain-containing protein [Prevotella dentalis]	WP_027952631.1	292	2e-46
c107131_g1_i1	621	endonuclease III [Pseudoclavibacter soli]	WP_051224982.1	221	2e-86
c107135_g1_i1	529	hypothetical protein HMPREF0645_1924 [Prevotella bergensis DSM 17361]	EFA43640.1	499	2e-93
c107136_g1_i1	216	trigger factor [Cellulomonas gilvus ATCC 13127]	WP_013884190.1	453	2e-33
c107137_g1_i1	442	hypothetical protein CISIN_1g0121042mg, partial [Citrus sinensis]	KDO42073.1	226	5e-98
c107138_g1_i1	428	receptor [Pseudonocardia spinosispora]	WP_051341977.1	377	2e-49
c107139_g1_i1	243	5,10-methylenetetrahydromethanopterin reductase [Streptomyces sp. NRRL B-24891]	WP_046508545.1	373	2e-41
c107141_g1_i1	387	hypothetical protein HMPREF1531_00289 [Propionibacterium sp. oral taxon 192 str. F0372]	EPH07232.1	490	4e-55
c107142_g1_i1	1270	coagulation factor 5/8 type domain protein [Prevotella sp. CAG:386]	CDC25557.1	795	3e-70
c107144_g1_i1	248	aminotransferase [Streptomyces sp. NRRL S-813]	WP_037870273.1	247	7e-09
c107146_g1_i1	439	PREDICTED: uncharacterized protein LOC105061085 [Elaeis guineensis]	XP_010943340.1	223	1e-05
c107148_g1_i1	236	alpha-glucosidase [Gryllotalpicola ginsengisoli]	WP_022882246.1	554	1e-26
c107151_g1_i1	284	spermine/spermidine synthase family protein [uncultured Acidobacteria bacterium]	BAL54888.1	1100	1e-10
c107152_g1_i1	409	MFS transporter [Humibacter albus]	WP_022899503.1	437	1e-37
c107153_g1_i1	360	oxidoreductase, NAD-binding domain protein [Prevotella bergensis DSM 17361]	WP_007173838.1	326	9e-33
c107156_g1_i1	452	chromosome partitioning protein ParA [Prevotella sp. S7-1-8]	WP_036894593.1	256	3e-92
c107158_g1_i1	889	MULTISPECIES: pH-dependent sodium/proton antiporter [Acidipropionibacterium]	WP_027587659.1	421	5e-75
c107159_g1_i1	366	hypothetical protein [Prevotella sp. HUN102]	WP_028896635.1	133	3e-11
c107160_g1_i1	274	La ribonucleoprotein domain family, member 1, isoform CRA_b, partial [Homo sapiens]	EAW61633.1	1158	5e-40
c107161_g1_i1	302	Holliday junction resolvase-like protein [Corynebacterium vitaeruminis DSM 20294]	WP_025252929.1	195	2e-41
c107162_g1_i1	1009	binding-protein-dependent transport systems inner membrane component [Beutenbergia cavernae DSM 12333]	WP_015883112.1	448	4e-105
c107163_g1_i1	793	hypothetical protein [Prevotella paludivivens]	WP_018463918.1	457	2e-135
c107165_g1_i1	642	hypothetical protein POPTR_0006s01870g [Populus trichocarpa]	XP_002307908.2	110	2e-23
c107166_g1_i1	250	hydrogenase [Verrucomicrobia bacterium IMCC26134]	WP_046298912.1	369	1e-28
c107167_g1_i1	384	phage portal protein [Riemerella phage RAP44]	YP_007003632.1	436	2e-35
c107170_g1_i1	2122	PREDICTED: probable serine/threonine-protein kinase PBL10 isoform X1 [Elaeis guineensis]	XP_010920578.1	420	0
c107171_g1_i1	331	bifunctional UDP-N-acetylmuramoyl-tripeptide:D-alanyl-D-alanine ligase/alanine racemase [[Hallella] seregens]	WP_027952002.1	825	3e-59
c107175_g1_i1	1358	1-deoxy-D-xylulose-5-phosphate synthase [Leifsonia xyli subsp. cynodontis DSM 46306]	WP_021754660.1	650	1e-106
c107180_g1_i1	276	hypothetical protein HMPREF1982_02847 [Clostridiales bacterium oral taxon 876 str. F0540]	WP_021655926.1	336	3e-09
c107182_g1_i1	278	DNA adenine methylase Dam [Pleurocapsa sp. PCC 7327]	WP_015145227.1	294	2e-19
c107186_g1_i1	605	helix-turn-helix transcriptional regulator [Pseudoclavibacter soli]	WP_028245818.1	929	2e-15
c107188_g1_i1	238	FAD-dependent pyridine nucleotide-disulfide oxidoreductase [Candidatus Saccharibacteria bacterium GW2011_GWC2_48_9]	KKW03651.1	311	3e-21
c107190_g1_i1	926	alpha-L-fucosidase [Prevotella baroniae F0067]	WP_021590105.1	605	9e-95
c107192_g1_i1	513	PREDICTED: protein SMAX1-LIKE 3-like [Elaeis guineensis]	XP_010912369.1	864	6e-45
c107195_g1_i1	1741	hypothetical protein EUGRSUZ_F04332 [Eucalyptus grandis]	XP_010063937.1	342	0
c107198_g1_i1	2003	6-phosphofructokinase [Rhodococcus sp. RD6.2]	WP_050067232.1	343	1e-89
c107203_g1_i1	232	unnamed protein product [Homo sapiens]	BAC85377.1	181	6e-43
c107205_g1_i1	279	PREDICTED: dolichyl-diphosphooligosaccharide--protein glycosyltransferase subunit 4 [Ursus maritimus]	XP_008698559.1	92	4e-39
c107209_g1_i1	335	hypothetical protein Prede_1282 [Prevotella dentalis DSM 3688]	WP_005845154.1	79	9e-20
c107210_g1_i1	215	phosphodiesterase [Actinotalea fermentans ATCC 43279 = JCM 9966 = DSM 3133]	KGM17033.1	187	9e-16
c107215_g1_i1	284	hypothetical protein OsI_09914 [Oryza sativa Indica Group]	EAY88448.1	358	8e-16
c107216_g1_i1	736	PREDICTED: ubiquitin-conjugating enzyme E2-17 kDa-like [Musa acuminata subsp. malaccensis]	XP_009392893.1	148	2e-86
c107218_g1_i1	268	aminopeptidase [Chryseobacterium caeni]	WP_027381790.1	789	6e-07
c107219_g1_i1	1192	PREDICTED: uncharacterized protein LOC105034159 [Elaeis guineensis]	XP_010907509.1	189	8e-60
c107221_g1_i1	562	hypothetical protein SAMN05444375_10368 [Prevotella bryantii B14]	WP_006281307.1	416	2e-46
c107224_g1_i1	843	major facilitator superfamily MFS_1 [Prevotella multisaccharivorax DSM 17128]	WP_007574846.1	440	5e-162
c107226_g1_i1	220	S-adenosyl-l-homocysteine hydrolase, partial [Lobelia erinus]	AFY99086.1	187	1e-42
c107227_g1_i1	460	ribonuclease HI [Sporichthya polymorpha]	WP_019872812.1	148	1e-39
c107228_g1_i1	208	hypothetical protein CISIN_1g020272mg [Citrus sinensis]	KDO67364.1	227	1e-33
c107231_g1_i1	257	carbohydrate-binding protein (plasmid) [Rhizobium leguminosarum bv. trifolii CB782]	WP_025417618.1	282	7e-17
c107232_g1_i1	406	UDP-N-acetylglucosamine 1-carboxyvinyltransferase [Rathayibacter toxicus]	KKM44358.1	440	5e-31
c107236_g1_i1	338	membrane protein, partial [Intrasporangium chromatireducens Q5-1]	EWT03756.1	297	2e-53
c107245_g1_i1	1684	PREDICTED: ras GTPase-activating protein-binding protein 1 [Elaeis guineensis]	XP_010913086.1	470	9e-136
c107248_g1_i1	374	adenosylhomocysteinase, partial [Genlisea aurea]	EPS72602.1	567	1e-07
c107249_g1_i1	2205	PREDICTED: vacuolar protein sorting-associated protein 45 homolog [Elaeis guineensis]	XP_010936681.1	565	0
c107252_g1_i1	303	Carboxypeptidase O [Larimichthys crocea]	XP_010732693.2	358	1e-54
c107255_g1_i1	283	pol protein integrase region, partial [Pinus brutia]	AAF71196.1	131	3e-32
c107257_g1_i1	228	acetolactate synthase [Microvirga sp. BSC39]	WP_036350906.1	590	2e-38
c107259_g1_i1	530	uncharacterized protein LOC105177439 [Sesamum indicum]	XP_011098906.1	70	6e-32
c107260_g1_i1	476	F0F1 ATP synthase subunit beta [Prevotella bivia]	WP_048739185.1	508	4e-98
c107262_g1_i1	771	putative uncharacterized protein [Ruminococcus sp. CAG:563]	CDA89237.1	241	3e-48
c107263_g1_i1	294	hypothetical protein [[Hallella] seregens]	WP_044248332.1	158	1e-09
c107264_g1_i1	359	maltooligosyl trehalose synthase [Arthrobacter sp. AK-YN10]	WP_021472456.1	770	1e-37
c107267_g1_i1	916	Holliday junction DNA helicase RuvB [Prevotella bergensis DSM 17361]	WP_007174598.1	343	0
c107270_g1_i1	666	hypothetical protein THER5_1068 [Bifidobacterium thermacidophilum subsp. thermacidophilum]	KFJ02608.1	250	5e-75
c107271_g1_i1	225	pyridoxamine kinase [Corynebacterium imitans]	WP_038591876.1	283	7e-24
c107272_g1_i1	238	catalase 1, partial [Vigna unguiculata]	ACJ71242.1	236	8e-49
c107273_g1_i1	223	dihydrolipoamide dehydrogenase, E3 subunit [Bdellovibrio bacteriovorus HD100]	WP_011163332.1	473	2e-18
c107274_g1_i1	567	hypothetical protein [Prevotella sp. AGR2160]	WP_028909747.1	797	1e-93
c107276_g1_i1	455	type IIA DNA topoisomerase subunit B [Pseudoclavibacter soli]	WP_028245618.1	648	5e-74
c107277_g1_i1	278	peroxidase [Flavobacterium sasangense]	WP_026726697.1	726	6e-51
c107279_g1_i1	873	PREDICTED: uncharacterized protein LOC104884638 [Beta vulgaris subsp. vulgaris]	XP_010667623.1	172	2e-06
c107281_g1_i1	251	tubulin 8, partial [Codiaeum variegatum]	AHV84769.1	177	2e-51
c107282_g2_i1	1796	hypothetical protein AMTR_s00049p00037660 [Amborella trichopoda]	XP_006852122.1	357	2e-164
c107286_g1_i1	228	penicillin-binding protein 2 [Lentimicrobium saccharophilum]	WP_082189564.1	600	4e-13
c107288_g1_i1	1240	ammonium transporter [Prevotella albensis]	WP_024989436.1	421	0
c107289_g1_i1	325	cytochrome c oxidase, subunit II [Rhodoluna lacicola]	AIC47643.1	285	1e-28
c10729_g1_i1	373	PREDICTED: probable serine/threonine-protein kinase PBL15 [Elaeis guineensis]	XP_010933044.1	414	1e-38
c107293_g1_i1	307	histidine--tRNA ligase [Corynebacterium vitaeruminis]	WP_034650668.1	428	2e-60
c107294_g1_i1	465	alpha-glucan phosphorylase [Prevotella dentalis DSM 3688]	WP_005843840.1	853	3e-97
c107297_g1_i1	257	mitotic checkpoint serine/threonine-protein kinase BUB1 [Pan troglodytes]	BAK63975.1	416	6e-37
c107301_g1_i1	276	PREDICTED: putative macrophage stimulating 1-like protein [Cynoglossus semilaevis]	XP_008317808.1	712	2e-52
c107303_g1_i1	459	PREDICTED: short-chain type dehydrogenase/reductase [Phoenix dactylifera]	XP_008812059.1	262	3e-52
c107304_g1_i1	311	putative gag-pol polyprotein [Fragaria x ananassa]	ACS74199.1	1297	7e-08
c107307_g1_i1	447	PREDICTED: uncharacterized protein LOC103718545 [Phoenix dactylifera]	XP_008805647.1	368	1e-41
c107309_g1_i1	877	N-acetyltransferase [Brachybacterium squillarum]	WP_010534169.1	168	1e-51
c107310_g1_i1	285	hypothetical protein HMPREF0645_1292 [Prevotella bergensis DSM 17361]	WP_007173396.1	132	3e-36
c107311_g1_i1	239	PREDICTED: probable serine/threonine-protein kinase At1g09600 [Pyrus x bretschneideri]	XP_009378979.1	528	3e-41
c107312_g1_i1	239	hypothetical protein HMPREF2533_02276 [Bacteroides fragilis]	WP_044820963.1	167	4e-10
c107313_g1_i1	227	PREDICTED: ATP-dependent RNA helicase DHX8-like, partial [Myotis lucifugus]	XP_006109535.1	168	3e-27
c107314_g1_i1	358	hypothetical protein CEP85_03915 [Prevotella melaninogenica]	WP_013264375.1	399	6e-64
c107314_g1_i2	359	hypothetical protein CEP85_03915 [Prevotella melaninogenica]	WP_013264375.1	399	6e-71
c107316_g1_i1	382	unnamed protein product, partial [Human ORFeome Gateway entry vector]	NP_005995.2	91	2e-38
c107317_g1_i1	493	fucokinase [Prevotella dentalis]	WP_044127015.1	941	1e-57
c107318_g1_i1	204	phosphoribosylformylglycinamidine synthase [Prevotella sp. S7 MS 2]	WP_036896618.1	1240	1e-34
c107319_g1_i1	230	ATPase, partial [Candidatus Magnetobacterium bavaricum]	KJU86087.1	147	7e-24
c10732_g1_i1	373	DNA primase [Microbacterium hominis]	WP_039415919.1	630	3e-47
c107323_g1_i1	1329	UDP-L-rhamnose synthase [Gossypium hirsutum]	NP_001314665.1	300	0
c107324_g1_i1	202	transposase IS4 family protein [Nakamurella multipartita DSM 44233]	ACV76858.1	456	2e-21
c107325_g1_i1	370	biotin transporter BioY [Actinomyces suimastitidis]	WP_026459767.1	201	9e-12
c107326_g1_i1	1686	PREDICTED: mediator-associated protein 1-like [Phoenix dactylifera]	XP_008805601.1	431	6e-28
c107327_g1_i1	341	hypothetical protein [Chryseobacterium tenax]	WP_028123425.1	1188	3e-43
c107329_g1_i1	323	hypothetical protein HMPREF0290_2362 [Corynebacterium efficiens YS-314]	EEW48991.1	133	3e-64
c107336_g1_i1	870	PREDICTED: O-acyltransferase WSD1-like isoform X2 [Phoenix dactylifera]	XP_008793154.1	509	2e-84
c10734_g1_i1	602	hypothetical protein [Microbacterium luticocti]	WP_029145374.1	237	2e-21
c107342_g1_i1	240	16S rRNA (guanine(966)-N(2))-methyltransferase [Leifsonia rubra CMS 76R]	WP_021808765.1	194	3e-21
c107344_g1_i1	513	aspartate kinase [Austwickia chelonae]	WP_006501844.1	428	4e-39
c107345_g1_i1	367	outer membrane protein/protective antigen OMA87 [Prevotella dentalis DSM 3688]	WP_005845159.1	874	5e-69
c107346_g1_i1	661	PREDICTED: fructose-bisphosphate aldolase B [Xiphophorus maculatus]	XP_005795356.1	364	1e-114
c107348_g1_i1	520	DNA-binding response regulator [Promicromonosporaceae bacterium W15]	WP_036953706.1	257	4e-50
c107354_g1_i1	421	hypothetical protein [Agromyces italicus]	WP_022889623.1	842	6e-16
c107359_g1_i1	408	cysteine protease [Prevotella multisaccharivorax]	WP_040557978.1	341	6e-45
c107360_g1_i1	2089	PREDICTED: uncharacterized protein LOC104586241 [Nelumbo nucifera]	XP_010241711.1	452	9e-159
c107365_g1_i1	454	Hypothetical protein Cul210931_1574 [Corynebacterium ulcerans]	WP_038622145.1	186	3e-07
c107368_g1_i1	624	NADH:ubiquinone oxidoreductase subunit H [[Hallella] seregens]	WP_027951682.1	362	2e-73
c107369_g1_i1	482	unnamed protein product [Macaca fascicularis]	BAE00667.1	117	2e-78
c107370_g1_i1	604	hypothetical protein CISIN_1g0097281mg, partial [Citrus sinensis]	KDO81019.1	263	2e-60
c107373_g1_i1	345	glutamine--tRNA ligase [Prevotella albensis]	WP_024990109.1	573	4e-66
c107374_g1_i1	351	3-isopropylmalate dehydratase [Microbacterium sp. PAMC 28756]	WP_025103308.1	478	1e-68
c107376_g1_i1	433	PREDICTED: lysophospholipid acyltransferase 1 [Elaeis guineensis]	XP_010919229.1	465	2e-24
c107377_g1_i1	219	putative restriction enzyme [Crocosphaera watsonii WH 0401]	CCQ60552.1	261	2e-21
c107378_g1_i1	285	conserved hypothetical protein [Arcanobacterium haemolyticum DSM 20595]	WP_013170612.1	148	2e-08
c107383_g1_i1	368	hypothetical protein BHG00_09825 [Corynebacterium ulcerans]	WP_023635157.1	329	5e-60
c107385_g1_i1	1426	putative uncharacterized protein [Prevotella sp. CAG:1092]	CCZ12287.1	707	4e-162
c107386_g1_i1	213	NAD-dependent DNA ligase LigA [Corynebacterium vitaeruminis DSM 20294]	AHI22580.1	727	1e-30
c107388_g1_i1	329	hypothetical protein CLOSCI_02019 [ [[Clostridium] scindens ATCC 35704]	EDS06850.1	103	2e-11
c107390_g1_i1	1154	glutamate-5-semialdehyde dehydrogenase [Prevotella bergensis DSM 17361]	WP_007175409.1	419	1e-173
c107391_g1_i1	397	glucose-1-phosphate adenylyltransferase [Corynebacterium vitaeruminis DSM 20294]	AHI22459.1	405	4e-82
c107394_g1_i1	597	GDP-mannose 4,6-dehydratase [Prevotella brevis]	WP_044110774.1	363	8e-122
c107395_g1_i1	556	GTP-binding protein [Microbacterium mangrovi]	WP_039396964.1	357	8e-72
c107396_g1_i1	2057	PREDICTED: plant UBX domain-containing protein 10 [Musa acuminata subsp. malaccensis]	XP_009400438.1	456	5e-90
c107398_g1_i1	403	conjugal transfer protein TrbL, partial [Intrasporangium chromatireducens Q5-1]	EWT03704.1	296	1e-62
c107401_g1_i1	529	multidrug DMT transporter permease [Corynebacterium diphtheriae]	WP_010935295.1	608	2e-90
c107403_g1_i1	336	acetyl-/propionyl-CoA carboxylase, biotin carboxylase, biotin carboxyl carrier protein [Propionibacterium sp. oral taxon 192 str. F0372]	WP_016669498.1	583	2e-38
c107405_g1_i1	289	MFS transporter [Desulfitobacterium sp. PCE1]	WP_019849685.1	418	6e-12
c107409_g1_i1	4495	PREDICTED: ABC transporter B family member 19 [Elaeis guineensis]	XP_010937072.1	1253	0
c107411_g1_i1	1558	PREDICTED: lysine histidine transporter-like 8 [Elaeis guineensis]	XP_010908449.1	528	0
c107412_g1_i1	242	PREDICTED: RGG repeats nuclear RNA binding protein A [Elaeis guineensis]	XP_010918620.1	369	5e-25
c107415_g1_i1	817	UDP-glucose 6-dehydrogenase [Prevotella baroniae]	WP_025880880.1	439	1e-65
c107416_g1_i1	206	tRNA guanosine(34) transglycosylase Tgt [Riemerella columbina]	WP_018675259.1	377	9e-35
c107418_g1_i1	600	PREDICTED: putative transcription factor bHLH086 [Elaeis guineensis]	XP_010940203.1	313	2e-17
c107419_g1_i1	370	hypothetical protein M569_06554, partial [Genlisea aurea]	EPS68216.1	271	5e-78
c107420_g1_i1	488	PREDICTED: uncharacterized protein LOC104881074 [Vitis vinifera]	XP_010658119.1	192	2e-16
c107422_g1_i1	255	unnamed protein product, partial [Vitis vinifera]	CBI18849.3	415	1e-42
c107425_g1_i1	272	CoA transferase [Corynebacterium vitaeruminis]	WP_034648462.1	342	1e-13
c107426_g1_i1	373	DUF4254 domain-containing protein [[Hallella] seregens]	WP_027952949.1	201	8e-53
c107428_g1_i1	365	Photosystem II reaction center, W protein [Zostera marina]	KMZ73872.1	131	2e-13
c107429_g1_i1	409	DUF4403 domain-containing protein [Chryseobacterium palustre]	WP_027377340.1	458	7e-46
c107430_g1_i1	276	UDP-galactopyranose mutase [Propionibacterium sp. oral taxon 192 str. F0372]	WP_016668651.1	395	3e-49
c107431_g1_i1	266	Glyoxylate reductase [Fermentimonas caenicola]	WP_045089702.1	318	5e-38
c107434_g1_i1	440	ribonuclease E/G [Pirellula staleyi]	WP_044181613.1	537	5e-44
c107438_g1_i1	494	hypothetical protein B843_11925 [Corynebacterium vitaeruminis DSM 20294]	WP_025253744.1	1065	6e-56
c107440_g1_i1	318	transglycosylase [Prevotella nanceiensis]	WP_018361775.1	149	1e-36
c107441_g1_i1	1180	PREDICTED: double-stranded RNA-binding protein 8 [Elaeis guineensis]	XP_010914814.1	389	1e-05
c107442_g1_i1	605	hypothetical protein CDBH8_0802 [Corynebacterium diphtheriae BH8]	WP_014317735.1	136	4e-32
c107445_g1_i1	797	alpha-ketoglutarate decarboxylase [Microbacterium sp. CF335]	WP_047542645.1	1235	9e-37
c107449_g1_i1	390	uncharacterized protein LOC103652725 [Zea mays]	XP_008677907.1	306	3e-06
c107450_g1_i1	690	ribosomal protein L2, partial (plastid) [Ruptiliocarpon caracolito]	AEK71562.1	130	2e-10
c107451_g1_i1	537	4-hydroxybenzoyl-CoA thioesterase [Agrococcus lahaulensis]	WP_035254153.1	151	5e-24
c107457_g1_i1	296	translation initiation factor 4A2, partial [Zea mays]	AAD20980.1	215	3e-61
c107458_g1_i1	458	hypothetical protein CISIN_1g000933mg [Citrus sinensis]	KDO49492.1	916	3e-92
c107459_g1_i1	203	cysteine--tRNA ligase [Humibacter albus]	WP_022900757.1	478	4e-18
c107460_g1_i1	1321	PREDICTED: probable pectate lyase 5 [Elaeis guineensis]	XP_010918903.1	494	0
c107463_g1_i1	1095	40S ribosomal protein S9 [Hyacinthus orientalis]	AAT08735.1	197	3e-115
c107465_g1_i1	737	amino acid ABC transporter permease [Corynebacterium capitovis]	WP_018018171.1	225	4e-40
c107466_g1_i1	399	sulfatase [Prevotella sp. oral taxon 306]	WP_036895284.1	514	3e-41
c107467_g1_i1	310	tail sheath monomer [uncultured Mediterranean phage uvMED]	BAR34157.1	605	1e-13
c107469_g1_i1	336	NAD-dependent epimerase/dehydratase [Saccharum hybrid cultivar R570]	AGT17323.1	257	1e-09
c107473_g1_i1	252	restriction endonuclease subunit S [Agrococcus lahaulensis]	WP_051223034.1	391	3e-48
c107475_g1_i1	695	DedA family protein [Clostridium sp. 12(A)]	WP_024835886.1	203	2e-84
c107476_g1_i1	490	PREDICTED: uncharacterized protein LOC104891372 [Beta vulgaris subsp. vulgaris]	XP_010675357.1	246	2e-14
c107478_g1_i1	216	Phosphate-selective porin O and P [Prevotella bryantii B14]	WP_006282532.1	372	9e-10
c107480_g1_i1	204	polymerase I protein, partial [Candidatus Saccharibacteria bacterium GW2011_GWC2_48_9]	KKW02191.1	164	2e-18
c107481_g1_i1	1010	PREDICTED: ABC transporter G family member 42-like [Musa acuminata subsp. malaccensis]	XP_009383471.1	1492	2e-64
c107483_g1_i1	436	dephospho-CoA kinase [Prevotella sp. CAG:732]	CDD18452.1	188	4e-51
c107489_g1_i1	328	DNA-directed RNA polymerase subunit beta' [Bergeyella zoohelcum CCUG 30536]	WP_002664202.1	1421	4e-58
c107490_g1_i1	216	TonB-dependent receptor [Xylella fastidiosa]	WP_038210678.1	681	4e-33
c107491_g1_i1	356	cell division ATP-binding protein [Corynebacterium vitaeruminis DSM 20294]	WP_025252221.1	229	2e-53
c107494_g1_i1	270	Phosphate transport system permease protein PstA [Rhodopirellula islandica]	WP_047812675.1	292	1e-28
c107497_g1_i1	530	DUF1906 domain-containing protein [Corynebacterium vitaeruminis]	WP_051645732.1	317	8e-94
c107498_g1_i1	1257	outer membrane protein assembly factor BamD [Prevotella dentalis]	WP_044127150.1	277	3e-132
c107499_g1_i1	2270	PREDICTED: uncharacterized protein LOC104899302 [Beta vulgaris subsp. vulgaris]	XP_010684770.1	426	4e-79
c107500_g1_i1	357	hypothetical protein [Actinomyces polynesiensis]	WP_043536710.1	178	2e-07
c107502_g1_i1	538	LysR substrate-binding domain protein [Prevotella baroniae F0067]	WP_021590773.1	309	6e-92
c107503_g1_i1	549	putative phage primase [Bifidobacterium bifidum S17]	WP_013362895.1	795	4e-46
c107504_g1_i1	374	prolyl oligopeptidase [Ruania albidiflava]	WP_027287023.1	696	5e-43
c107508_g1_i1	765	MFS transporter [Leifsonia sp. 109]	WP_018190520.1	421	2e-57
c107510_g1_i1	316	hypothetical protein HMPREF2140_03010 [Prevotella buccalis DNF00985]	WP_052048151.1	563	2e-07
c107511_g1_i1	320	purine-nucleoside phosphorylase [Microbacterium sp. AISO3]	WP_023955510.1	277	4e-56
c107514_g1_i1	208	pyruvate dehydrogenase E1 component, homodimeric type [Corynebacterium epidermidicanis]	WP_047240612.1	912	5e-19
c107517_g1_i1	380	hypothetical protein HMPREF1531_02135 [Propionibacterium sp. oral taxon 192 str. F0372]	WP_016669919.1	106	2e-40
c107518_g1_i1	228	diaminopimelate decarboxylase [Fimbriimonas ginsengisoli Gsoil 348]	WP_025227871.1	432	4e-19
c107521_g1_i1	239	ATP-dependent chaperone ClpB [Thiothrix flexilis]	WP_026221052.1	870	2e-30
c107522_g1_i1	293	hypothetical protein A3E20_04580 [Candidatus Saccharibacteria bacterium RIFCSPHIGHO2_12_FULL_47_16]	AKM80875.1	245	3e-14
c107524_g1_i1	256	5-methyltetrahydrofolate--homocysteine methyltransferase [Prevotella dentalis DSM 3688]	WP_005844267.1	922	1e-28
c107528_g1_i1	565	unnamed protein product [Nicotiana tabacum]	P10978.1	1328	1e-41
c107529_g1_i1	307	PREDICTED: transcription factor TCP20-like [Phoenix dactylifera]	XP_008775148.1	302	3e-22
c107534_g1_i1	567	eukaryotic translation initiation factor 4B [Pan troglodytes]	BAK62218.1	395	6e-92
c107535_g1_i1	716	bifunctional (p)ppGpp synthetase/guanosine-3',5'-bis(diphosphate) 3'-pyrophosphohydrolase [Mycetocola saprophilus]	WP_030143449.1	749	1e-98
c107537_g1_i1	597	hypothetical protein N136_02691 [Leifsonia aquatica ATCC 14665]	WP_021763082.1	113	3e-16
c107538_g1_i1	375	chromate transporter [Leucobacter sp. UCD-THU]	WP_017882795.1	395	3e-38
c107539_g1_i1	463	ArsR family transcriptional regulator [Corynebacterium vitaeruminis DSM 20294]	WP_081751532.1	252	2e-28
c107540_g1_i1	286	hypothetical protein HMPREF1531_01728 [Propionibacterium sp. oral taxon 192 str. F0372]	WP_016669518.1	1013	5e-25
c107542_g2_i1	361	PREDICTED: luminal-binding protein 5-like [Nelumbo nucifera]	XP_010266633.1	109	2e-50
c107543_g1_i1	271	dihydropteroate synthase [Corynebacterium vitaeruminis]	WP_034649996.1	285	3e-41
c107545_g1_i1	990	histidine kinase [Prevotella buccalis DNF00985]	WP_023058010.1	379	2e-133
c107546_g1_i1	457	hypothetical protein [uncultured Mediterranean phage uvMED]	BAQ92836.1	110	2e-11
c107548_g1_i1	531	HNH endonuclease [Corynebacterium vitaeruminis]	WP_034651142.1	332	4e-20
c107549_g1_i1	391	unnamed protein product [Oncorhynchus mykiss]	CDQ69255.1	132	5e-61
c107553_g1_i1	530	PREDICTED: uncharacterized protein LOC103974748 [Musa acuminata subsp. malaccensis]	XP_009387907.1	906	6e-48
c107555_g1_i1	272	DNA-directed RNA polymerase subunit omega [Georgenia sp. SUBG003]	KEO80783.1	87	3e-36
c107557_g1_i1	252	sigma-70 family RNA polymerase sigma factor [Acidobacteriaceae bacterium KBS 96]	WP_020720517.1	189	3e-13
c107558_g1_i1	207	PREDICTED: uncharacterized protein LOC104903482 [Beta vulgaris subsp. vulgaris]	XP_010689822.1	324	6e-24
c107559_g1_i1	364	A Chain A, Crystal Structure Of P97-N In Complex With Faf1-Ubx	3QQ7	186	1e-47
c107560_g1_i1	359	3-isopropylmalate dehydrogenase [[Hallella] seregens]	WP_027952780.1	350	2e-55
c107562_g1_i1	345	cysteine--1-D-myo-inosityl 2-amino-2-deoxy-alpha-D-glucopyranoside ligase [Sciscionella sp. SE31]	WP_031469964.1	412	4e-33
c107568_g1_i1	501	MerR family transcriptional regulator [Corynebacterium vitaeruminis]	WP_025253571.1	256	1e-27
c107569_g1_i1	1578	PREDICTED: probable pectate lyase 5 [Elaeis guineensis]	XP_010929962.1	409	0
c107572_g1_i1	212	quinolinate synthetase, partial [Cutibacterium granulosum DSM 20700]	ERF58445.1	108	1e-31
c107574_g1_i1	482	SusC/RagA family TonB-linked outer membrane protein [Prevotella bryantii]	WP_027453982.1	1070	6e-84
c107577_g1_i1	386	lin1231 protein [Clostridium sp. CAG:343]	CDC05972.1	135	4e-21
c107578_g1_i1	819	susD family protein [Prevotella sp. CAG:732]	CDD20107.1	580	2e-142
c107579_g1_i1	675	uncharacterized protein LOC105164512 [Sesamum indicum]	XP_011081467.1	556	2e-11
c107580_g1_i1	298	TetR family transcriptional regulator [Corynebacterium vitaeruminis DSM 20294]	AHI22279.1	205	8e-22
c107583_g1_i1	1306	PREDICTED: myosin IB heavy chain isoform X1 [Elaeis guineensis]	XP_010924811.1	222	9e-90
c107585_g1_i1	263	30S ribosomal protein S1 [Corynebacterium vitaeruminis DSM 20294]	WP_025252698.1	486	1e-26
c107588_g1_i1	254	arginyltransferase [Thiothrix flexilis]	WP_020560079.1	238	2e-45
c107589_g1_i1	1023	Crp/Fnr family transcriptional regulator [Prevotella bergensis]	WP_044123279.1	236	8e-84
c10759_g1_i1	328	PREDICTED: uncharacterized protein LOC103723048 [Phoenix dactylifera]	XP_008812064.1	823	2e-40
c107594_g1_i1	356	hypothetical protein O981_27365, partial [Mycobacterium avium 10-5560]	ETB46704.1	292	5e-11
c107595_g1_i1	218	L-sorbosone dehydrogenase [Schlesneria paludicola]	WP_010584222.1	989	2e-18
c107596_g1_i1	247	PREDICTED: uncharacterized protein LOC104896465 [Beta vulgaris subsp. vulgaris]	XP_010681516.1	207	3e-11
c107597_g1_i1	378	cytochrome ubiquinol oxidase subunit I [Corynebacterium vitaeruminis]	WP_051645701.1	494	1e-21
c107599_g1_i1	673	ddx5 gene, isoform CRA_a [Rattus norvegicus]	EDL34312.1	406	3e-135
c107601_g1_i1	1388	vacuole effluxer Atg22-like protein [Propionimicrobium sp. BV2F7]	WP_024110889.1	463	2e-120
c107602_g1_i1	397	transposase [Tetrasphaera japonica T1-X7]	CCH79142.1	399	1e-39
c107603_g1_i1	319	unnamed protein product, partial [Vitis vinifera]	CBI37044.3	195	3e-61
c107604_g1_i1	209	PREDICTED: probable potassium transporter 14 isoform X3 [Elaeis guineensis]	XP_010943977.1	664	4e-32
c107605_g1_i1	513	PREDICTED: uncharacterized protein LOC104102245 [Nicotiana tomentosiformis]	XP_009608206.1	449	5e-18
c107606_g1_i1	456	angio-associated migratory cell protein [Pan troglodytes]	NP_001078.2	434	4e-109
c107610_g1_i1	348	pectinesterase [Prevotella sp. MSX73]	WP_007410710.1	1091	2e-20
c107613_g1_i1	382	rRNA pseudouridine synthase [Pseudoclavibacter soli]	WP_028244709.1	252	6e-43
c107614_g1_i1	280	PREDICTED: heterogeneous nuclear ribonucleoprotein F, partial [Sorex araneus]	XP_004607668.2	208	1e-57
c107616_g1_i1	358	lysyl-tRNA ligase [Corynebacterium vitaeruminis DSM 20294]	WP_025253595.1	522	1e-73
c107618_g1_i1	683	hypothetical protein BRYFOR_08565 [Marvinbryantia formatexigens DSM 14469]	EET59474.1	292	2e-28
c107621_g1_i1	1049	chalcone isomerase 2 [Narcissus tazetta var. chinensis]	AIU39024.1	216	1e-101
c107629_g1_i1	498	PREDICTED: U4/U6 small nuclear ribonucleoprotein Prp31-like [Nicotiana tomentosiformis]	XP_009586869.1	309	4e-11
c10763_g1_i1	326	PREDICTED: uncharacterized protein LOC104094320 [Nicotiana tomentosiformis]	XP_009598536.1	189	4e-06
c107630_g1_i1	333	hypothetical protein M91_12606, partial [Bos mutus]	ELR52905.1	90	1e-55
c107633_g1_i1	398	metallophosphatase [Microbacterium sp. Ag1]	KKX98407.1	302	6e-35
c107634_g1_i1	563	QacE family quaternary ammonium compound efflux SMR transporter [Chryseobacterium tenax]	WP_028121644.1	111	6e-57
c107636_g1_i1	415	protein CapI [Prevotella sp. P5-125]	WP_044064346.1	361	2e-86
c107637_g1_i1	231	Alpha/beta hydrolase fold-3 domain protein [Verrucomicrobium spinosum]	WP_009959129.1	279	3e-10
c107639_g1_i1	284	hypothetical protein B843_06660 [Corynebacterium vitaeruminis DSM 20294]	WP_025252741.1	72	5e-07
c107643_g1_i1	310	tubulin beta-2/beta-3 chain [Arabidopsis thaliana]	BAD93731.1	218	6e-66
c107645_g1_i1	1162	putative transposase [Corynebacterium efficiens YS-314]	BAC17321.1	386	0
c107646_g1_i1	345	hypothetical protein GLYMA_13G186100 [Glycine max]	XP_003541560.1	580	2e-31
c107654_g1_i1	455	30S ribosomal protein S12 methylthiotransferase RimO [Prevotella albensis]	WP_024989621.1	432	2e-45
c107656_g1_i1	667	Phage-related minor tail protein [Corynebacterium ulcerans FRC58]	WP_032802857.1	2287	2e-28
c107658_g1_i1	1125	unknown [Zea mays]	NP_001140569.1	385	3e-39
c107659_g1_i1	692	unknown [Picea sitchensis]	ADE77153.1	220	4e-81
c107660_g1_i1	346	MFS transporter [Humibacter albus]	WP_022898946.1	421	2e-45
c107661_g1_i1	349	hypothetical protein [Propionibacteriaceae bacterium P6A17]	WP_028703990.1	293	1e-25
c107662_g1_i1	262	Leucine-rich repeat-containing protein 40 [Morus notabilis]	XP_010099002.1	686	7e-29
c107662_g1_i2	262	Leucine-rich repeat-containing protein 40 [Morus notabilis]	XP_010099002.1	686	3e-37
c107664_g1_i1	929	malto-oligosyltrehalose synthase [Isoptericola variabilis 225]	WP_013839154.1	833	4e-142
c107667_g1_i1	213	PREDICTED: DAZ-associated protein 2 isoform X4 [Eptesicus fuscus]	XP_008138910.1	136	1e-15
c107668_g1_i1	534	beta-galactosidase [Streptomyces sp. CNQ-509]	AKH87169.1	971	2e-29
c107669_g1_i1	243	hypothetical protein A3E20_03265 [Candidatus Saccharibacteria bacterium RIFCSPHIGHO2_12_FULL_47_16]	AKM80478.1	250	1e-11
c107672_g1_i1	284	hypothetical protein RAAC3_TM7C00001G0471 [Candidatus Saccharibacteria bacterium RAAC3_TM7_1]	AHB42322.1	353	5e-30
c107673_g1_i1	412	PREDICTED: fructose-bisphosphate aldolase 1, chloroplastic-like [Musa acuminata subsp. malaccensis]	XP_009387263.1	392	1e-48
c107677_g1_i1	525	hypothetical protein B843_05945 [Corynebacterium vitaeruminis DSM 20294]	AHI22574.1	840	6e-52
c107679_g1_i1	647	phosphate ABC transporter substrate-binding protein [Prevotella bryantii]	WP_027453948.1	328	3e-43
c107687_g1_i1	719	PREDICTED: uncharacterized protein LOC105039077 [Elaeis guineensis]	XP_010913369.1	136	1e-24
c107691_g1_i1	359	PREDICTED: putative receptor protein kinase ZmPK1 [Phoenix dactylifera]	XP_008776553.1	804	2e-06
c107695_g1_i1	208	nitrate reductase alpha subunit [Thermus thermophilus HB8]	CAA71210.2	1196	5e-29
c107696_g1_i1	1222	PREDICTED: pentatricopeptide repeat-containing protein At2g29760, chloroplastic [Nelumbo nucifera]	XP_010267212.1	724	2e-113
c107697_g1_i1	213	PREDICTED: uncharacterized protein LOC102661104 [Glycine max]	XP_006603492.1	519	2e-17
c107698_g1_i1	232	glycosyl hydrolase family 3 [Prevotella paludivivens]	WP_025882800.1	856	7e-44
c107700_g1_i1	279	DEAD box ATP-dependent RNA helicase-like protein, partial [Coptotermes formosanus]	AGM32791.1	259	6e-50
c107701_g1_i1	498	tRNA-dihydrouridine synthase [Prevotella sp. CAG:732]	CDD20921.1	328	2e-77
c107706_g1_i1	262	hypothetical protein SU10_01 [Escherichia phage vB_EcoP_SU10]	YP_009152852.1	54	4e-18
c107707_g1_i1	416	hypothetical protein SOVF_155560 [Spinacia oleracea]	KNA09219.1	503	7e-13
c107709_g1_i1	233	ABC transporter [Actinomyces sp. S4-C9]	WP_034509024.1	329	2e-22
c107711_g1_i1	374	replication-associated recombination protein A [Corynebacterium vitaeruminis]	WP_034650679.1	448	5e-57
c107714_g1_i1	308	PREDICTED: uncharacterized protein LOC105052164 [Elaeis guineensis]	XP_010931183.1	161	1e-07
c107715_g1_i1	217	tRNA-guanine(34) transglycosylase [Aestuariimicrobium kwangyangense]	WP_022910553.1	412	1e-36
c107720_g1_i1	320	hypothetical protein ST44_05540 [Prevotella sp. P5-119]	KIP62696.1	1485	2e-18
c107721_g1_i1	202	O-glycosyl hydrolase, partial [Chryseobacterium sp. CF314]	EJL69002.1	455	4e-32
c107725_g1_i1	535	uncharacterized protein BN585_00198 [Prevotella sp. CAG:279]	CDE41230.1	226	6e-61
c107726_g1_i1	310	TonB-dependent receptor [Prevotella paludivivens]	WP_018463157.1	1020	4e-16
c107728_g1_i1	636	phage tail fiber [Streptococcus phage 20617]	YP_009003389.1	1538	4e-07
c107730_g1_i1	466	ribosomal protein S6 [Solea senegalensis]	XP_018551167.1	249	4e-97
c107732_g1_i1	638	TonB-dependent receptor [Prevotella sp. oral taxon 317 str. F0108]	WP_009229604.1	671	9e-91
c107733_g1_i1	703	PREDICTED: leucine aminopeptidase 2, chloroplastic-like [Elaeis guineensis]	XP_010942088.1	530	4e-84
c107734_g1_i1	496	aminotransferase class-III [Dickeya paradisiaca Ech703]	WP_012763676.1	441	9e-88
c107735_g1_i1	263	ACP S-malonyltransferase [Chryseobacterium sp. FH2]	WP_048510931.1	291	1e-41
c107736_g1_i1	327	superoxide dismutase [Leifsonia xyli subsp. cynodontis DSM 46306]	WP_021754789.1	208	1e-63
c107737_g1_i1	249	PREDICTED: charged multivesicular body protein 4b [Callithrix jacchus]	XP_008993759.1	158	1e-35
c107738_g1_i1	650	A Chain A, Crystal Structure Of The Hssrp1 Middle Domain	4IFS	243	8e-149
c107739_g1_i1	446	hypothetical protein HMPREF3152_09005 [Actinomyces sp. HMSC06A08]	WP_014320308.1	95	1e-59
c107740_g1_i1	239	hypothetical protein [[Hallella] seregens]	WP_027951567.1	1165	3e-31
c107741_g1_i1	520	cytochrome C oxidase subunit I [Corynebacterium vitaeruminis DSM 20294]	WP_025253492.1	575	2e-56
c107745_g1_i1	298	PREDICTED: lanosterol synthase isoform X5 [Homo sapiens]	XP_006724067.1	414	3e-66
c107750_g1_i1	732	phosphate ABC transporter ATP-binding protein [Sanguibacter keddieii DSM 10542]	WP_012868148.1	259	2e-59
c107751_g1_i1	459	arabinosyltransferase [Corynebacterium vitaeruminis DSM 20294]	AHI21540.1	1114	7e-08
[truncated: 77,900 more rows]
