# Supplementary material for: Transcriptome analysis of Asparagus officinalis reveals genes involved in the biosynthesis of rutin and protodioscin
Source: PLoS One. 2019 Jul 22;14(7):e0219973. doi: 10.1371/journal.pone.0219973 (PMC6645489; doi:10.1371/journal.pone.0219973)
Supplement: S4 Table — (XLSX) [file pone.0219973.s004.xlsx]

## Sheet: Table S4
Table S4. List of 57 flavonoid and 50 terpenoid biosynthesis genes of asparagus identified
based on FPKM values.
Flavonoid biosynthesis related genes
Query			Subject
Name	Length	Sequence	Description	Accession	Length	E-Value
c89743_g1_i1	2073	GCCGGAATCCCCAGCGGGTTCTTTGAGCTTCAACCGAAGGAAGGCCTTGCGCTTGTCAACGGCACTGCTGTTGGCTCTGCGCTCGCCTCCACCGTCCTCTTCGAGGCCAACATTCTCGCTGTCCTGGCTGAGATAATCTCTGCAGTGTTTTGCGAGGTGATGCAAGGGAAGCCTGAGTTCACCGACCATCTCACTCACAAATTGAAGCATCACCCGGGTCAGATTGAAGCAGCGGCGATCATGGAGCACATCTTAGAAGGAAGTTCATATATGCAAATGGCGAAGAAGGTCCACGAGCTCGACCCCCTTCAGAAACCGAAGCAGGATCGTTATGCATTGAGGACATCGCCCCAATGGCTCGGTCCTCAGATTGAAGTAATCCGCTCATCCACCAAGTCT…	phenylalanine ammonia lyase 2 [Ornithogalum longebracteatum]	AHG06396.1	711	0
c89743_g2_i1	940	ACGGTGGAGGCGAGGCCAGAGCCAACAGCGGTTCCATTGACCAGCGCAAGGCCTTCTTTAGGCTGCAGCTCGAAGAATCCGCTGGGGATTCCGGCGAGCTTGAATGCCTCGGCAGCGTCGATGTGGGTGCCGTCAGGGCTGATGGCTTTGGAGTTTGGACGTCCAGTGAGCATTCCGGCGATGTAGGAGAGAGGAACAAGGTCGCCGGAGGATGAGATGGTTCCTCGGAGAGGGAGGCAGGGGGTGATGTTGGTGTTTAGGAAGGAGGTGATGGCTTCGAGGATCTCGAAGCGGATGCCGGAGTATCCCTGCAGGAGGGTGTTGATGCGGACGAGCATGGCGGCTCGAGTGGCCGAGGTGGGCAGGGTGTTGTCGGGTTGTTTGCCGGAGCTGAAGATT…	phenylalanine ammonia lyase 2 [Ornithogalum longebracteatum]	AHG06396.1	711	2e-131
c89743_g2_i2	2404	GTTAACTTAAAAGATCATGACCAATCAAAATGAACACACATTTATCAGACAGTAACAATCCCTTTATTTTTATGTACTGTATACCTGCAACTTCATGAATCAGCGCTCTCAAAACAAATAACAACAAGCACAACAAACAGCAAACCCTTGCACCATAACAAGAAATAAAAACTAAATTCTAGCAAATAGGAATCGGAGCTCCGTTCCACTCCGACAAGCACTCGAGCATCGGATCGATAAACCTGCCATCGCAAATCGCATCGAACACCTTATCGAACTCTTCTCCTGGCGACGTCACCTTCTCTCCGGTGAGATAACCAGCTCTGAGCTCCTCCCTCACAAGCCTGTACAAAGGATAAGACCTACATTCCTTGATTCTATTCCGAATAGCCAAACACT…	phenylalanine ammonia lyase 62 [Ornithogalum longebracteatum]	AHG06397.1	709	0
c89743_g2_i3	869	CAAAGAACCCGCTGGGGATTCCGGCGAGCTTGAAGGCCTCGGCAGCGTCGATCTCAGAGCCATTGGGGCCAATGGCCTTGGAATTGGGGCGGCCGGTGAGCATTCCGGCGATGTAGGAGAGAGGGACAAGGTCGCCGGAGGAGGAGATGGTTCCTCGGAGGGGTAGGCAGGGCGTGATGTTGGCGTTGAGGAAGGAGGTGATGGCTTCCAGGATTTCGAAGCGGATGCCGGAGTAGCCCTGGAGGAGGGTGTTGATGCGGACGAGCATTGCGGCTCGAGTGGCAGAGGTCGACAGCATGTTACCGGATTCTCTGCCGGAGCCGAAGATTCCGGCGTTTAGGAATCTAATGAGCTCCTTCTGAAGAGCGCCACCCTGCTTCGTCCTCCGGTGAGAAGTCG…	phenylalanine ammonia lyase 2 [Ornithogalum longebracteatum]	AHG06396.1	711	1e-115
c92158_g1_i2	996	AGAGGAGCTCAAGGCAGTTCTGCCCAAAGAGGTGGAGGCTGCTAGAGTTGCAGTGGAGAATGGAAGTGCAGCAATTGCCAACAGGATTAAGGAATGCAGATCCTATCCTTTGTATAGGTTTGTGAGGGAAGAGCTTGGGACTGAGCTTCTGACAGGGGAGAAGGTTCGATCACCGGGAGAGGAGTTTGATAAGGTGTTTGTCGCTATTTCTCAGGGGAAGATGATTGATGCTGTGCTCGCGTGCCTCAAGGACTGGAATGGTGCACCCCTCCCCATATGTTAAGAAGCTAATTTCCTGTAAGAAAATCTCAACAACCCAGCACATCAGCCTCGGCTTATTCCTCATTTGACGACTTACCTTTGAGGGGCACTGAAATCTCCTCACTAAAAACACAATCT…	phenylalanine ammonia lyase, partial [Arabidopsis thaliana]	BAD95069.1	120	1e-34
c92158_g1_i4	896	AGAGGAGCTCAAGGCAGTTCTGCCCAAAGAGGTGGAGGCTGCTAGAGTTGCAGTGGAGAATGGAAGTGCAGCAATTGCCAACAGGATTAAGGAATGCAGATCCTATCCTTTGTATAGGTTTGTGAGGGAAGAGCTTGGGACTGAGCTTCTGACAGGGGAGAAGGTTCGATCACCGGGAGAGGAGTTTGATAAGGTGTTTGTCGCTATTTCTCAGGGGAAGATGATTGATGCTGTGCTCGCGTGCCTCAAGGACTGGAATGGTGCACCCCTCCCCATATGTTAAGAAGCTAATTTCCTGTAAGAAAATCTCAACAACCCAGCACATCAGCCTCGGCTTATTCCTCATTTGACGACTTACCTTTGAGGGGCACTGAAATCTCCTCACTAAAAACACAATCT…	phenylalanine ammonia lyase, partial [Arabidopsis thaliana]	BAD95069.1	120	6e-35
c92158_g1_i5	1796	AGAGGAGCTCAAGGCAGTTCTGCCCAAAGAGGTGGAGGCTGCTAGAGTTGCAGTGGAGAATGGAAGTGCAGCAATTGCCAACAGGATTAAGGAATGCAGATCCTATCCTTTGTATAGGTTTGTGAGGGAAGAGCTTGGGACTGAGCTTCTGACAGGGGAGAAGGTTCGATCACCGGGAGAGGAGTTTGATAAGGTGTTTGTCGCTATTTCTCAGGGGAAGATGATTGATGCTGTGCTCGCGTGCCTCAAGGACTGGAATGGTGCACCCCTCCCCATATGTTAAGAAGCTAATTTCCTGTAAGAAAATCTGGAAGGGGGTAAAGAAACTGTATGTCAATAGACATCCTTCTCAGTATTTGTTCTATTATTTCCTTTTTCTATTTCTTTTTCCCAGAGTTT…	phenylalanine ammonia lyase, partial [Arabidopsis thaliana]	BAD95069.1	120	2e-33
c80750_g1_i1	2107	AGAAAACCCATTCGCCTGCTCGCCCTCCACATTCAAAGCACCAAAATTTCAGCGTGGCCAACCCCAACACAACCTCCCCAGTAAACCCAAACCCAAACCAAACGCACCAGCCCACCATTCCCACCTACCCCCGCTCCGCTCCCTTCTCACCTACTCTTCCACCGTCAAATCTAACGTCCCTCCGTCAGCCCGTCTCCGCTATAAATACCATCCGCTCCCCCGCTTCATCCTCCTCATTAACCGAAACCCCAACCCGATCGAGAAGCGCGACGAAAGCCCAATGGACCTCCTCCTCCTCGAAAAGGCCCTACTGGGCCTCTTCGCCGCCATCGTCCTCAGCATCACCGTCTCCAAGCTCCGTGGCAAGAAGTTCAAGCTCCCCCCGGGCCCGCTCCCCGT…	cinnamic acid 4-hydroxylase [Ornithogalum longebracteatum]	AHG06398.1	505	0
c65364_g1_i1	996	AGTCCGGCGGTGGAGAGGTACGATCTCGGGTCGGTGAGGGTGGTTCTTTCGGGGGCGGCGCCGCTCGGGAAGGACATGGAGGCGGCGCTCCAGGGGAGGGTGCCGCAGGCGGTTCTTGGACAGGGTTATGGGATGACGGAGGCGGGTCCGGTGATTTCAATGTGCCCGGGATTCGCGAAGAACCCGACTCCGGCTAAGTCGGGTTCGTGTGGGACTGTGGTTAGGAATGCGGAGCTCAAGGTTCTGGATCCGGATACTGGGTTGTCTCTTGGAAGGAACCAACCCGGAGAAATTTGCATCCGAGGTCCTCAGATTATGAAAGGGTACCTGAATGACCCAGTTGCGACATCTGCAACGATAGATGTTGAGGGTTGGCTGCACACTGGAGATATCGGCTAC…	4-coumarate:CoA ligase-like protein [Ornithogalum longebracteatum]	AIY34667.1	564	2e-140
c72399_g1_i1	791	GTACCTCTCCACCGCCGGACTCTTTGCCAGCGCTATCACCAGCGGCGGCACCACCGCCGCCACCGTCACCCTCCACCTCTCTATCGCCTCCAGCATCCTCTCCATCTCGAACCTCGCCATTATCACCACCGCCGCCCCCGCCCTCATCCCGCACAGCAGCACCGAGTTCAGCGCGAATATGTGGAACATCGGCAGCACGCACAGCATCACGTCCTCCCCCGCCCTCATCCATAGGTTCGGGTTCTCCCCGTCGACCTGCTGAGCCAGGCTTGACACCATGCTCCGGTGGGTCAGTACGACCCCCTTCGGCAGCCCCGTGGTCCCCGACGAGAACGGCATCGCAACTGCATCGTCAGGGTCGATGCTGACATCAGGGACATCGTTCTCGTCGGCAGAGTT…	4-coumarate:CoA ligase-like protein [Ornithogalum longebracteatum]	AIY34667.1	564	4e-101
c75781_g1_i2	1709	ATTGTGAGAAAATTTTTATTCATGAAACTACCACTATCAAAACTTTTCTATAAAACACCATAACCAAACACCCCCATATGCTCATGGTTCATTCGTTCCACAACAATTTTTTAGCTCACAAAGACCGATCACAACAATAAGCACGCAAAAGATGGGGGAGATGAGACTTATTTCTATAATGACTTGAAAAGTTTTCACCCCTCTTTTTCCTCATTGCACACAACACAGGCTTTTGCTCACAGGTATGTTTACAAGCATGTTGCTTGTACTTTGATAATGTTACACTATAAAATAAAATTACAGCTTCGAGTTTGTTTTTATCATTGCAAGCTTCATTAAATCCTTCCTCATAATCTTCCCTGTGGAGTTCTTGGGAATTGAATCCACAAAAGAAACACG…	PREDICTED: 4-coumarate--CoA ligase-like 5 [Elaeis guineensis]	XP_010912839.1	550	4e-114
c75781_g1_i1	1734	ATTGTGAGAAAATTTTTATTCATGAAACTACCACTATCAAAACTTTTCTATAAAACACCATAACCAAACACCCCCATATGCTCATGGTTCATTCGTTCCACAACAATTTTTTAGCTCACAAAGACCGATCACAACAATAAGCACGCAAAAGATGGGGGAGATGAGACTTATTTCTATAATGACTTGAAAAGTTTTCACCCCTCTTTTTCCTCATTGCACACAACACAGGCTTTTGCTCACAGGTATGTTTACAAGCATGTTGCTTGTACTTTGATAATGTTACACTATAAAATAAAATTACAGCTTCGAGTTTGTTTTTATCATTGCAAGCTTCATTAAATCCTTCCTCATAATCTTCCCTGTGGAGTTCTTGGGAATTGAATCCACAAAAGAAACACG…	PREDICTED: 4-coumarate--CoA ligase-like 5 [Elaeis guineensis]	XP_010912839.1	550	1e-147
c76788_g1_i1	2032	CACAACACAAACACTCAAACGCAAACCCTTAAACACAAAAACTCTTCTCCACCATCAAAATGGGCTCCATTCCATCGGAGAAAGAAACCATCTTCCGATCAAAGCTCCCCGACATCAAAATCCCCGACCACCTCCCCCTCCACTCCTACTGCTTCCAACACCTCAACGAGCACGCGTCCCGCACGTGCATCATCGACGGTACGACCGGAAAGATCTTCACCTACGCCGACGTCCATGTCATCTCCCGCCGCGTCGCCGCAGGGCTCCACCGCCTTGGCGTCAGCCAGGGTGACGTCATCATGCTCCTCCTCCCGAATAGCCCTGAATTCGCCTTCTCCTTCCTCGGCGCTTCTTTCATCGGCGCCATGTCGACCACCGCCAACCCCTTCTACACTCCCG…	4-coumarate:coenzyme A ligase [Ornithogalum longebracteatum]	AGW24660.1	545	0
c80313_g1_i1	2114	TCCTAGTACTATTTTATCAATTTAGATTAATGCACAATACCACCAAAAAAGATTTCAGTACTCCACTTCATCTCATATCAAATTTTGCAAAAGGGAAGCAACCAAAGTAGAACTCAGAATAATTTATGCATCCATAGTCAAATACAACGCAAAACATCCGGCCTAAAGAACTTACAAGAACAAAACCAAATTCTACATCTTGGAGGTAGAAGTAGCAAGCTTGATCAGATCCTTCCTCAGTATTTTCCCTGATGCATTCTTCGGAATAGACGATACAAATGCCACCCTCCGGACCCTTTTGTACGGCGCCACCTGCTTTCCCACAAACTCCATCACCTCTTCCCCGTTCAATTTGCTTCCACTCCTCCTCACAACATACGCCATTGGAAGCTGACCCAC…	PREDICTED: 4-coumarate--CoA ligase-like 4 [Elaeis guineensis]	XP_010943943.1	552	0
c83487_g2_i1	1726	ACAAAAACAAGCAAACAAGATTACGCAGTCTTCTCAAAAACATTTTCGCTTCTCCGATTTGATGTCTAACGCACACAAACGCTGACCTTACTCAAAAAAAAGTTTCCGTCGTCCTATATCAACACACTACACGTCTCCTGCCGAAAACCTATAACTGCTCCGCCATCGTATCTCAATTAGTAATGCACTGAAAAAACAAGAACAAAAAATGGCTCTCACTTCTTCTCTCCTCCCCCTCCTCCTCCTCCTCCTCCTCCGCCGCCGCCGCCCCGCCGCAGCCGGATCAATCGATCTCCCAGACCGACCCCGCCGCCATCCTCTACTCCTCCGGCACCACCGGGAGAGTGAAAGGCGTCCTCCTCAGCCACCGGAACTTCATAGCCCTGACCGCCGGCTACA…	PREDICTED: 4-coumarate--CoA ligase-like 5 isoform X2 [Elaeis guineensis]	XP_010926601.1	552	1e-180
c86210_g1_i2	1886	CCTTGCTGTAGTTCATTTTATGTCAAGTCCCAACCAGCACCTACTCCCAACTTTCTTAATAACTTCATACATCACGCAGGCAAGGAAGAACCAACATTTACGATTCGCATTAAATTTCGATTCGCATAGACCCCTCAAAAAATTCAGGGGAACCCATAATAAGTAAATCGCAACACATTCCAATAGTTATCCGATACAAAATACGTTAAAAAAAAAGCCCCCTCCTTCTCTATTCATACAATCTCATATTTATTACTAAAAATTTTGGGTATTTTTATTCATACCGAGGAAAGAGCACAATCTAAGCTCCGGATTTTGGGGCCGGCGCTACAAAGTGTTCGGCCACCAGCCGCCGCTGAATCTTCCCGGTGGCCGTTTTTGGCAATGAATCTGTCAAAA…	4-coumarate:CoA ligase-like protein [Ornithogalum longebracteatum]	AIY34664.1	521	0
c86210_g1_i1	1848	CCTTGCTGTAGTTCATTTTATGTCAAGTCCCAACCAGCACCTACTCCCAACTTTCTTAATAACTTCATACATCACGCAGGCAAGGAAGAACCAACATTTACGATTCGCATTAAATTTCGATTCGCATAGACCCCTCAAAAAATTCAGGGGAACCCATAATAAGTAAATCGCAACACATTCCAATAGTTATCCGATACATACAATCTCATCTTTATTACTAAAAATTTTAGGTATTTTTATTCATACCGAGGAAAGAGCACAATCTAAGCTCCGGATTTTGGGGCCGGCGCTACAAAGTGTTCGGCCACCAGCCGCCGCTGAATCTTCCCGGTGGCCGTTTTTGGCAATGAGTCTGTCAAAAATATTTTCTTTGGCACTTTGAACGCTGCTAGGTTCTTC…	4-coumarate:CoA ligase-like protein [Ornithogalum longebracteatum]	AIY34664.1	521	0
c86445_g1_i3	2769	TTCCGATCTGTTTATACCAACAAAAAAAAATGCCCGTCTTATTTGAGTAGTCATCTGTCATTCGCATTATTATTTCCCTCCACTTCTGTAGAATTTCTGACACAAGCTTAATACACGTAGTCTTCATAGTCCAGTCAACATAACTTTGATACTACAAGGAAGAATGATTCTGCATTTCCATTTAAACATTCACAACCTAGAGATAATCGCAGATCGAGCATAAGTTGCCAACTCTCTCCTCAAAATTTTTCCTGCTGGCGACTTTGGAATAGAGTTGACAAAGGCGACCTTACGGATTTTTTTGTAAGGCGCAACCCGCTTTGCGACATAATCAATAACTTGGGCTTCTTCAAGGTCTTTTCCAGGTTTTCTCACCACTAATGCCATTGGTATTTGTCC…	PREDICTED: 4-coumarate--CoA ligase-like 7 isoform X1 [Setaria italica]	XP_004979209.1	557	6e-161
c87800_g1_i1	1530	CTCACTTTCCCCATTTCTCAAAAAAGTCTCTCCTTTCCCCCCCTCCTCAACCCCCATTTCCTCCTCCCAAAACCCTAAAAATGGAGGGGACTTTGCCCTACCACCAGCCCAAAACCCCGAGCTTTTTTTACTCCCCTGAAACAGGGGTTTACAGCAGCAAGCACAGCCCAAGAGATCTCCCGACCGACCCATTTCAAGATTTGGTCTCCTTCCTCTTCTCCCGCGATCACCAAGGAACCACAGCCCTCGTCGATTCCTCGTCTGGGTTTTCCATCTCGTACCGGGAGCTGCGGTCGATGGTCCGGTCCGTGGCCTTCGGCCTCCAGAGGGCCGGGGTTTTACGGAGTCAGGTGGTGCTCATCCTCCTCCCCAATACCGTGCTGTACCCTGTCGTCGCTT…	PREDICTED: 4-coumarate--CoA ligase-like 6 [Nelumbo nucifera]	XP_010261634.1	564	0
c87800_g1_i2	1384	CTCACTTTCCCCATTTCTCAAAAAAGTCTCTCCTTTCCCCCCCTCCTCAACCCCCATTTCCTCCTCCCAAAACCCTAAAAATGGAGGGGACTTTGCCCTACCACCAGCCCAAAACCCCGAGCTTTTTTTACTCCCCTGAAACAGGGGTTTACAGCAGCAAGCACAGCCCAAGAGATCTCCCGACCGACCCATTTCAAGATTTGGTCTCCTTCCTCTTCTCCCGCGATCACCAAGGAACCACAGCCCTCGTCGATTCCTCGTCTGGGTTTTCCATCTCGTACCGGGAGCTGCGGTCGATGGTCCGGTCCGTGGCCTTCGGCCTCCAGAGGGCCGGGGTTTTACGGAGTCAGGTGGTGCTCATCCTCCTCCCCAATACCGTGCTGTACCCTGTCGTCGCTT…	PREDICTED: 4-coumarate--CoA ligase-like 6 [Nelumbo nucifera]	XP_010261634.1	564	8e-148
c87800_g1_i4	1604	CTCACTTTCCCCATTTCTCAAAAAAGTCTCTCCTTTCCCCCCCTCCTCAACCCCCATTTCCTCCTCCCAAAACCCTAAAAATGGAGGGGACTTTGCCCTACCACCAGCCCAAAACCCCGAGCTTTTTTTACTCCCCTGAAACAGGGGTTTACAGCAGCAAGCACAGCCCAAGAGATCTCCCGACCGACCCATTTCAAGATTTGGTCTCCTTCCTCTTCTCCCGCGATCACCAAGGAACCACAGCCCTCGTCGATTCCTCGTCTGGGTTTTCCATCTCGTACCGGGAGCTGCGGTCGATGGTCCGGTCCGTGGCCTTCGGCCTCCAGAGGGCCGGGGTTTTACGGAGTCAGGTGGTGCTCATCCTCCTCCCCAATACCGTGCTGTACCCTGTCGTCGCTT…	PREDICTED: 4-coumarate--CoA ligase-like 6 [Fragaria vesca subsp. vesca]	XP_004301643.2	579	8e-151
c88119_g1_i3	1392	CGGACTGGTAAATAATAAAGTCGCTGCTGAGGGGGAGTGTTGAAGTCAGCAACCCTTTTTTGTTTTCTCTCTTACCTACCAAGTCCAGCAAATTAGGCACCGTCCAACCTACCAAGTTAGAAAAATGTTGAAAAAGGAAAAGTTCAGCAAGCCACCTACTACTACCACCTACCCCCATCTGCCTATATATAGGTCACTACGTATGTGTTAAGATCTATCCCAAGCCACAAGCAAGAATAAAAAGAAGAGTTAAGGGAGTTCGTAAAAAAAAAGAAGAAGAGAGAAGTAAGGTGATTGCTCTATAGAGCTAGAGAGAGGCTGAAGCCTAGTGAGAGTTGTAAAGTGGCTGAAAAAAATTGTGAGAGAGAAGTGTACTACTTGTTATATTTTATATAAAAA…	PREDICTED: 4-coumarate--CoA ligase-like 7 [Phoenix dactylifera]	XP_008807546.1	552	2e-110
c88119_g1_i1	2361	CTCCCTCAAAACCCAGCTCAACCTCTCAAAAGGCGACGTCGCCTTCACCCTCTCCCCCTCTCGCCTCGACATCCCCATCCTCTACTTCTCCCTCCTCTCCCTCGGCGTCTCCATCGCCCCCGCCAACCCCGCCTGCACCCCTTCCGAGCTCTCCCGCCTCTTCTCCCTCGTCAACCCCACCGTCTCCTTCGCCGCCTCCTCCGCCTCCTCCAAGCTCCCCCCCTCCGCCGCCGCCAGCCTCATCCTCCTCGACTCCCCTCGCTTCTCCTCCCTCCTAGCTGCAGCCAACCACGTCATTCAAAGCGACGTGGCGACGAACCTCGTCGTCCGACAGAGCGACGTCGCCGTCATCCAGTTCTCGTCGGGCACGACGGGGGCTGTGAAGGCGGCGGCCCTATC…	PREDICTED: 4-coumarate--CoA ligase-like 7 [Musa acuminata subsp. malaccensis]	XP_009403184.1	555	7e-161
c88119_g2_i4	1555	CTCCACTTCCAATGGCAGAACCATTCACCTGCACTCCTGCTGTCGTCGATCCCTCGACCGGCTTCTCCGCTGAGACCCAGACCTTCCACACCCTCCGCCCACCCGTCCCTCTCCCACCCTCCACCCTCCCCCTCTCCTTCCCCTCCTTCGCCCTCTCGCTCCTCCCCTCCCCTCCCTCCTCCTCCCCCGCCCTCATCGACGCCTCCACTGCCTCTTCCCTCTCCTACCCCGACTTCATATCTCAACTCCATTCCCTCTCATACTCCCTCAAAACCCAGCTCAACCTCTCAAAAGGCGACGTCGCCTTCACCCTCTCCCCCTCTCGCCTCGACATCCCCATCCTCTACTTCTCCCTCCTCTCCCTCGGCGTCGTCGTCTCCCCCGCCAACCCCCTCTCCT…	PREDICTED: 4-coumarate--CoA ligase-like 7 [Phoenix dactylifera]	XP_008807546.1	552	2e-170
c88119_g2_i3	1674	CTCCACTTCCAATGGCAGAACCATTCACCTGCACTCCTGCTGTCGTCGATCCCTCGACCGGCTTCTCCGCTGAGACCCAGACCTTCCACACCCTCCGCCCACCCGTCCCTCTCCCACCCTCCACCCTCCCCCTCTCCTTCCCCTCCTTCGCCCTCTCGCTCCTCCCCTCCCCTCCCTCCTCCTCCCCCGCCCTCATCGACGCCTCCACTGCCTCTTCCCTCTCCTACCCCGACTTCATATCTCAACTCCATTCCCTCTCATACTCCCTCAAAACCCAGCTCAACCTCTCAAAAGGCGACGTCGCCTTCACCCTCTCCCCCTCTCGCCTCGACATCCCCATCCTCTACTTCTCCCTCCTCTCCCTCGGCGTCGTCGTCTCCCCCGCCAACCCCCTCTCCT…	PREDICTED: 4-coumarate--CoA ligase-like 7 [Phoenix dactylifera]	XP_008807546.1	552	1e-103
c88119_g2_i1	1547	TTTTTTTTTTTTTTTTTTTGTGAAAGTCAGTATTTGCCATTAACAGCATGTTTGGGAAACTAAGGTCGGATATTAACGGATTGACATTCCTGGATTTGGGGAACAATTAACTTGCTGTTAAATGTGTTTCTCTTTCATGAAAGGTCAGGTTCCTCCAATTTGAAACCCCTATGCCGGAAGTGGATGTTTAATAAGAAAATAATGGGAGGGAGCGTAATTGGGTAGAAAAATGGGCGTGTTTAATAATAAAATAGTATTCCTAAAGTGGTTCCTTTATAATGAAGTATTGAAAGTTGCAAAATGGTATTCGATCATCCTTTTCTTTATAAATAAATGTAAAACTTTCTTTTCCAAGAAACATGTGTGGAAATCTAAAATAAAACATTTTCTGTGTCGGAA…	PREDICTED: 4-coumarate--CoA ligase-like 7 [Phoenix dactylifera]	XP_008807546.1	552	1e-46
c88119_g1_i4	1551	CTCCCTCAAAACCCAGCTCAACCTCTCAAAAGGCGACGTCGCCTTCACCCTCTCCCCCTCTCGCCTCGACATCCCCATCCTCTACTTCTCCCTCCTCTCCCTCGGCGTCTCCATCGCCCCCGCCAACCCCGCCTGCACCCCTTCCGAGCTCTCCCGCCTCTTCTCCCTCGTCAACCCCACCGTCTCCTTCGCCGCCTCCTCCGCCTCCTCCAAGCTCCCCCCCTCCGCCGCCGCCAGCCTCATCCTCCTCGACTCCCCTCGCTTCTCCTCCCTCCTAGCTGCAGCCAACCACGTCATTCAAAGCGACGTGGCGACGAACCTCGTCGTCCGACAGAGCGACGTCGCCGTCATCCAGTTCTCGTCGGGCACGACGGGGGCTGTGAAGGCGGCGGCCCTATC…	PREDICTED: 4-coumarate--CoA ligase-like 7 [Musa acuminata subsp. malaccensis]	XP_009403184.1	555	2e-155
c89508_g1_i2	2047	TCTTCTTCTTCTTCAACTCTTTCAGATTACGACACCAAACAATAAAAAAAGTCTCCCCCTCCCCATTCCTCAAACGTCTCAACCTTATCGTCATTCTCGCCATCCCCAATTACAAATCCCCAAAAACCAACCCCTTCTTATTTCTATAAATAGTAAAAACATTCCCCCCCCTCTCAGTTCCATTTATTGACACTCACGGTCCAATGGCCAATTCAGGCTACAACCCCCACAGCGGAATCTACACCTCCCCTCGATCTCCGATCAACTTCCCCTCCGACCCCAGCCTCTCAATGATCTCCTTCCTCTTCCGCCGCCTCGATTCCTTCCCCGACCGCCCCGCCCTCATCGACTCCGACTCCGACGACCGCCAAACCCTAACCTTCCGTCAGCTCCGCTCCG…	4-coumarate:CoA ligase-like protein [Ornithogalum longebracteatum]	AIY34663.1	547	0
c89508_g1_i4	2178	CGAAGGAGTTATTTTTAACTTCCACAAGATTTGAAGTGCTCTTTTAAAATAAATTTGGCGACCAGAATACGCGAAGAAAAAATAAATATAGATGATGCATGTACTTGCCAAATAAAAAGTCCACGGCCCCCTAAATATCGCCAGTCGCTAGTGCCCTACTCACAAATCACACGCCAAACCCGTCAACTCCCTTCTAGAATCTTGAGAAGGAAAAAGAAAAAAAAAAGTAACAATCAATCCCCAACTTAATTTCGAAACAAAACAGAACTCTAAAATAAGAACCCACCATCTTCCATCTCCAAAGCTCCATCTCTTCCTCCTCTCCAACAAAACAATGTCAGCCTCCATTTACAACTCCACCAATGGAATCTACACCTCCCCTGACCCCTCAATCAGCTT…	4-coumarate:CoA ligase-like protein [Ornithogalum longebracteatum]	AIY34663.1	547	0
c89508_g1_i5	2272	TCTTCTTCTTCTTCAACTCTTTCAGATTACGACACCAAACAATAAAAAAAGTCTCCCCCTCCCCATTCCTCAAACGTCTCAACCTTATCGTCATTCTCGCCATCCCCAATTACAAATCCCCAAAAACCAACCCCTTCTTATTTCTATAAATAGTAAAAACATCCCCCCCCCCTCTCAGTTCCATTTATTGACACTCACGGTCCAATGGCCAATTCAGGCTACAACCCCCACAGCGGAATCTACACCTCCCCTCGATCTCCGATCAACTTCCCCTCCGACCCCAGCCTCTCAATGATCTCCTTCCTCTTCCGCCGCCTCGATTCCTTCCCCGACCGCCCCGCCCTCATCGACTCCGACTCCGACGACCGCCAAACCCTAACCTTCCGTCAGCTCCGCTCC…	PREDICTED: 4-coumarate--CoA ligase-like 1 [Elaeis guineensis]	XP_010918637.1	544	0
c89508_g1_i3	2274	TCTTCTTCTTCTTCAACTCTTTCAGATTACGACACCAAACAATAAAAAAAGTCTCCCCCTCCCCATTCCTCAAACGTCTCAACCTTATCGTCATTCTCGCCATCCCCAATTACAAATCCCCAAAAACCAACCCCTTCTTATTTCTATAAATAGTAAAAACATTCCCCCCCCTCTCAGTTCCATTTATTGACACTCACGGTCCAATGGCCAATTCAGGCTACAACCCCCACAGCGGAATCTACACCTCCCCTCGATCTCCGATCAACTTCCCCTCCGACCCCAGCCTCTCAATGATCTCCTTCCTCTTCCGCCGCCTCGATTCCTTCCCCGACCGCCCCGCCCTCATCGACTCCGACTCCGACGACCGCCAAACCCTAACCTTCCGTCAGCTCCGCTCCG…	PREDICTED: 4-coumarate--CoA ligase-like 1 [Elaeis guineensis]	XP_010918637.1	544	0
c89508_g1_i1	1708	CGAAGGAGTTATTTTTAACTTCCACAAGATTTGAAGTGCTCTTTTAAAATAAATTTGGCGACCAGAATACGCGAAGAAAAAATAAATATAGATGATGCATGTACTTGCCAAATAAAAAGTCCACGGCCCCCTAAATATCGCCAGTCGCTAGTGCCCTACTCACAAATCACACGCCAAACCCGTCAACTCCCTTCTAGAATCTTGAGAAGGAAAAAGAAAAAAAAAAGTAACAATCAATCCCCAACTTAATTTCGAAACAAAACAGAACTCTAAAATAAGAACCCACCATCTTCCATCTCCAAAGCTCCATCTCTTCCTCCTCTCCAACAAAACAATGTCAGCCTCCATTTACAACTCCACCAATGGAATCTACACCTCCCCTGACCCCTCAATCAGCTT…	PREDICTED: 4-coumarate--CoA ligase-like 1 [Elaeis guineensis]	XP_010918637.1	544	0
c92525_g1_i1	1752	GAGTTCGTCCTCCGAGACGCCCTCGAGTACTCTGACAAGGTGGCGCTCGTCGAAGCGTCGACTGGCAAGGCCTACACTTACGGCGAAGTTGTGAGAGACACCGCGAGGTTCGCAAGGGCGTTGGGGTCGTTAGGCCTCAGGAAGGGCCACGTGGTGGCCGTGGCGCTCCCTAATCTTGCCGTGTACCCCGTGGTCGCCCTCGGGATTATGGCCGCCGGAGGGGTGTTCTCTGGCGTGAACCCTTCGGCGTTGGCGTCGGAGATACGGAAGCAGGTTGAGGATTCGGAAGCGAAGATCGTCGTGGCCGATGAGGCAACTTACGATAAGGTGAAGGACTTCGGCGTGCCAGTCATCGTCATTGGAGAAACCCCGACCCCAGACGCCGTCAACTGGAAGGAG…	PREDICTED: 4-coumarate--CoA ligase-like 1 [Phoenix dactylifera]	XP_008809099.1	557	0
c92756_g1_i1	4201	TTGTCTCATTATCCCATTTTACCCCCACTTTATCCTACTCAAATTGTCTCATTGGGTAAAATTATCTCGTTGGAACCATTTAATCCAATTTGCCCCAATTTACACTAATGAATAACCCCTCTAGAGTGCATCTAAGGATGTAAAATCTCAGCCCTTCATTACTTTCATCTCAGCCCTCCGTATCAAAATAACCCAAAACCTAATCCACCACCCCTTTCTCCTTTCGTTCTTAGCTCCTCAAAAAATCAGCCCCCCCACCCCCAAATCAGATCTGAAATCTCAGTTCTCCTCTCTCCTCTCATCCGCCCGTGGTCACTGCCCTGCCCGCAGTCCCTCCCGTGTTCCCGTCCCGCCAACGGTCCCCGCCCTCCCACCGTTCCCCCCGCCCGCTTGCCCTCT…	4-coumarate:CoA ligase-like protein [Ornithogalum longebracteatum]	AIY34666.1	547	0
c92756_g1_i2	3261	TTGTCTCATTATCCCATTTTACCCCCACTTTATCCTACTCAAATTGTCTCATTGGGTAAAATTATCTCGTTGGAACCATTTAATCCAATTTGCCCCAATTTACACTAATGAATAACCCCTCTAGAGTGCATCTAAGGATGTAAAATCTCAGCCCTTCATTACTTTCATCTCAGCCCTCCGTATCAAAATAACCCAAAACCTAATCCACCACCCCTTTCTCCTTTCGTTCTTAGCTCCTCAAAAAATCAGCCCCCCCACCCCCAAATCAGATCTGAAATCTCAGTTCTCCTCTCTCCTCTCATCCGCCCGTGGTCACTGCCCTGCCCGCAGTCCCTCCCGTGTTCCCGTCCCGCCAACGGTCCCCGCCCTCCCACCGTTCCCCCCGCCCGCTTGCCCTCT…	4-coumarate:CoA ligase-like protein [Ornithogalum longebracteatum]	AIY34666.1	547	0
c107083_g1_i1	2170	GAACACCACAATCGAGCCCAACCCAACAACACAGGCCTGATCGAATTATCGTCACTCGTGTCACCATCATCCCCTATAAATCCCAGTTCCTCTCTCAATTCCAGTCCCTCTCTCACTTCTCCGAGCTCATCAGCTGCTAGGTCGACTCAATCTCTTTTTTTTTTCATTTTAAACCCTGAACAAAACCAAAATGACAGAAGAGAAGGAGAGGGACATCGACGAGCTGCCAAAGAACCAGGCCAACTACACGGCCCTGACCCCTCTTTGGTTCCTGGACCGGGCCGCTTTGGTCCACCCGAACCGCCTCTCCGTCGTTCACGGCGCCGTTAAGTACACGTGGGCTGACACTTATCGCAGGTGCCGCCGTTTAGCCTCCGCCCTCTCTCGCCGTCAAATCGG…	4-coumarate:CoA ligase-like protein [Ornithogalum longebracteatum]	AIY34665.1	569	0
c47648_g1_i1	503	GGGAGGAGGGCGGCGGTGGAGGAGACGGCGAAGGCGACGGAGGGTTTGGAGACGGAGAGCTGGTGGCGGATCTCGGAGGGGGAGGAGAGAGGGTTGGAGGGGGAGAAGACGACGCCGAGGGAGAGGAGGGCGAGGTAGAGGACGGGGACCTCCGGCGAGGCCGGGGAGAGGATGAAGGCGACCTGGCCCCTGGAGAGGCGGAGGTGGGAGCGGAGGGAGGCGGCGAGGGAGGTGACGGCGGAGGTGAGGTCGGAGAAGGAGAGGGACCGGCCGGTGGAGGAGTCGATGAGGGCGGGGGTCGACGGGGGAGGTGGGGGGAGGAGGGAGAAGACGTAGGAGGTGACGGTGAGGGGCTCGTTTATGGGAGGGAGAGGAGCTGAGGGGCGGAGAGAGGTGAAG…	PREDICTED: 4-coumarate--CoA ligase-like 5 [Elaeis guineensis]	XP_010912839.1	550	5e-34
c57340_g1_i1	2037	TAATTATGTTATTCTTGTGATATGGAGTGAATGAGTGTTATGTTTGTGTGTGTATGGGTAAATTGCAGACATCCCCATCATTCATACCTTAAATAGCATGTATCACCCCTCAACTATTGCATATAACCACCTTTCACTTATGAATTGAGTAGTGTTGAGTATTTGTTGAGAATAAAGGTATAGATCAGAAGGGTTATCTGCAACTTCCATACACGTGCACACGTATATTTGTAAGTAACCTCGGCATCTTTCTCCATTAAAAATAAAGACAACTGTACACCTTATGAGAACTGAAAAGTAAAAGACTCATTTTAGTTGGTAATTTAAGTGAAAGTGAAACAACTCAATTTAGTACTGTCTGAGATACAAAGAAGCATGATACAGAAATCAATGTAATTA…	PREDICTED: putative 4-coumarate--CoA ligase-like 8 [Elaeis guineensis]	XP_010940654.1	544	0
c76795_g1_i1	1474	ATTTAATTAGATTTAAATCCAACAATTCAAACTAATAAATAAACAAACAGGCTTCAAATACAGTTAAAAAAAAAAAATCAGATTCCACACATTTTATAAAAACTTTATTACCACATATCACATAATCGATCCCATGACGCACGATACCCCCACGCACGTACGCGCGCGCGCGCGCGCTCACTTGGCCTGATCAAGGGGCACGCTCCTGAGCACCACGGTCTCGACCGTCAGCCCCGGCCCGAACCCGAACAAGACCCCCCACTCGAGCCCCTCCCCGGTCGTCGCCTTCCCCTCCCTCTCCGACCACCTCCTCATCTCCTCCATGATGAACAGCACGCAGGCGCTCGACATGTTCCCGTACTCCTTCAGCACCTCCCTCGTCGCCCGCATCTTCTCCTT…	chalcone synthase [Ornithogalum saundersiae]	AIY34670.1	390	0
c83185_g1_i1	2017	CGACGCCCATGGGTTTGCACTAGTCAAGAAACAACGGCGATATAATAAACAATGAAAATATTACATATATGTATATATAATTTGTAACAACAGTAAACACAAAAATAAAATATTAATTAGTTTTAGAGACCCTCGGCCTACCTTAATTAATCTGCCGAAGGCTATAAAAAGGGTGGCATTCTGAAGAGGAGAATCGGTCATCGAGCTCATCACAAATCAAAGCTCAAGTCTTCAAACTCTCCATTATTTTTTAATTTCTGGTTACGTACCAATATTAATTATATTTAAGCCGAAATAATTAAGATGGGTTCAATGGGAAAGGCAGCAGTTCTTGCTATTGGAACAGCTAATCCTCCAACCGAAGTAGATCAAAGCCAACTCCCGGATCTCTACTTCAAA…	chalcone synthase [Ornithogalum saundersiae]	AIY34669.1	382	2e-173
c151453_g1_i1	1408	TGTGCTCTTCCGATCTATTTGAAGCTCATACTCTACTCAAGTATTTAAATTAATGGAGTCTATCGTTGACATGATCCCCGTCTCTGAGAAATCCAACGCAACAATTCTGGGCGTCGGCACTGCTAATCCCCCTACATTTGTGGATCAAAACACCCTCCCTGATTACTACTTCAGGATCACAAAAAGCGAGCACTTGGTTGACCTCAAGCCAAAATTTGCTAGAATGTGCAAAAGCTCAATGATCGACAGACGATACACGACCATCACAGAGGAGGTCCTAAACGAACACCCCTCCATCGGCGCATACAACGCCCCTTCACTCAACATTCGCCAAGAACTCCTCGACATCATAATCCCGCAACTCGGCGCAGAAGCGGCGAGCAAAGCGATCGCCGACTG…	chalcone synthase [Ornithogalum saundersiae]	AIY34669.1	382	0
c78488_g1_i3	1529	CCAAAGTATTTGTCGTCTATTCGATGTATTTGACAATGGATCTTATCTATAAATTGAGAGGGATTGATTAGAAAATACAATGACAAATCATTCCTTTTGTACTAATTAATTTGTTTCATGTTTTTGCACTTTTTGAGTTTACAAAATGTTTCATCAAGGGGCAAAGGTTCTAGTTCCGGTTGCTGCAGCAGGATGAGCAGCGGACTTATTGATCGTATGAAGCTCAGAGTTCAATCCCACATGAAGAAAAGAATGCATGGAACCACAGCAGGAGTCGGTGATCCGTTGTAGTATTATGTGGAGGAAAAGACAGGAAAAAGGCTTTGGTTCGAGAAAGGAAGTCCAGAGATACCTACAGAAGATGAAGACCATAACAAGTCCCCAAACTAAACTGCTGCT…	chalcone isomerase 2 [Narcissus tazetta var. chinensis]	AIU39024.1	216	2e-32
c79066_g2_i1	1663	TACCCTATTGTTTCACCACCTTTACACTTAAATACCCTAAGTTGTAATACGTAGCACTTTGATACCCTAAGTTATAGAACACTAACACTTAAATACCCTATTGTTTCATCACCTTTATACTTAAAAACCCTGACTTGTAAAAAAAAGTAGCACTTTGATACCCTAAGTTGTAAAAAAGCAACACTTTAATACCTAAATTGTAAAATAGAATGGCACTTAAAACACCCCATCGTTTCACCACATTTACACGTAAACGGTCTAAGTCATAAAAGTAGCGCTTGTAAGAAAGTAACAATTTAATACCTTCCGTTAGTTGTTACGACACAGTTCATAGGAATTTTCTCATGACAACTAATAAAAGGTACTAGCGTGCTCATTTTTTTATAAGTTAAAATATTA…	chalcone isomerase [Allium cepa]	AAU11843.1	226	2e-94
c107621_g1_i1	1049	CTTTACATAGAAGAGACTCCCCCAACTACCACCAATCTCTTCCTTTATTAACTTCACACTCACCCTTCTCTCCTCACAATAGCTCCAACTACCACGGCTCCTCTTTGAGCTCTCCTCTGTCTACTCTAAACTTCTGCTCTTTCTTTCTCAATGGGCTCTGAGATGGTGATGGTGGATGAGATTCCTTTTCCTTGTGAGATTACAACCTCGAAGGCTTTGCCACTCATGGGCTCTGGAATTACTGATATCGAGATACATTTCCTTCAAATTAAGCACAATGCAATTGGGATTTATTTGGATGAGAGTATTGTCGAGCATCTGGGGGACTGGAAGAACAAGAAGGGCAGTGAGCTAGCTGGAGATGACAGTTTCTTTGATGCTCTTGTATCAGCTCGTGTA…	chalcone isomerase 2 [Narcissus tazetta var. chinensis]	AIU39024.1	216	1e-101
c57572_g2_i6	720	CGTAAAGATAGGGTCACATTAAGTCCAACTAAACAATAATAACAACGTGGCATACATGTATTCTAGATTGCTAACTATTCCTAAAATTTAAAACAGTGACAGATGATCTGTAGATTAGTGCTCACATTACATTTAAATTAATCACAATAACAATGAGTACAAAATATGTAATACATAGTATAGATTACTGACTATGGGCATCATTAGATGGACAACATCACAAATATAAACACATATATATAGCTGTTTGCTGCAACCTACAAAGGTTTCAGAAGGAAGCTTTAGTGCTTATCATCCATCATTAGATTGAAAATCAGGGAGAGAACATGATGGTCCAGACCAAGTCCTGATTCTTCGTAATTTATCATATAATAAAGTACACAAAGGCGGAAGTTAGGT…	putative flavonol synthase/flavanone 3-hydroxylase [Oryza punctata]	AEV40950.1	321	9e-08
c61454_g1_i2	1465	ATCCAATTCTGCCCCTGCTCCTCGACCGAAAAATGGCCCAAAGAGTACAAACCCTAGTCCAATCCGGCGTCGCCCGAATCCCCTCCCAATACATCCAGCCCCCTCAACACCGCCCCAATCCCCCCGCGGCCGCCGGCGATGGCATCCCCGTCCTCGACCTCGCCACGCCCTCATCCGCCGCCATCCGCGGCCTCTGCAGAGAATGGGGCGCATTCCAAATAATAAACCACGGCGTTCCAAAGGAATTGCTGGAGGGGATGAGATCAGCAGGGTTGAGATTCTTCGAGGGTTCGACGGAGGAGAAGGTCCGGTACGCCTGCGACCCGAAAGCTCCGGCGTCGGAGGGGTACGGGAGCAGGATGCTGGCGAAGGAGGACGGGGTTCTCGATTGGAGGGATT…	PREDICTED: flavonol synthase/flavanone 3-hydroxylase [Phoenix dactylifera]	XP_008806374.1	349	8e-172
c61454_g1_i1	797	ATCCAATTCTGCCCCTGCTCCTCGACCGAAAAATGGCCCAAAGAGTACAAACCCTAGTCCAATCCGGCGTCGCCCGAATCCCCTCCCAATACATCCAGCCCCCTCAACACCGCCCCAATCCCCCCGCGGCCGCCGGCGATGGCATCCCCGTCCTCGACCTCGCCACGCCCTCATCCGCCGCCATCCGCGGCCTCTGCAGAGAATGGGGCGCATTCCAAATAATAAACCACGGCGTTCCAAAGGAATTGCTGGAGGGGATGAGATCAGCAGGGTTGAGATTCTTCGAGGGTTCGACGGAGGAGAAGGTCCGGTACGCCTGCGACCCGAAAGCTCCGGCGTCGGAGGGGTACGGGAGCAGGATGCTGGCGAAGGAGGACGGGGTTCTCGATTGGAGGGATT…	PREDICTED: flavonol synthase/flavanone 3-hydroxylase [Phoenix dactylifera]	XP_008806374.1	349	3e-58
c61944_g1_i1	1553	GAAAATATCAATGCCACGTCAGCGGAGAGGGCGATCAAGAGAACAAAGCCCAGCCTCCAAAATCAGGTCCCCAGGATCACCTAAAGTATCTTGCGCTCTCTCCACCGGGAAAAGGAAAAAATAAAAAAAAATAAAAAAATGACGCCAAAGCCATCGCTCCCTCTGATCGACCTCTCCTCCCCCGATCGCGCCTCCACCGCGAAATCAATCCGCGAGGCATGTTTGGAACACGGGTTCTTCTACCTAATAAACCACGGAATCGAAAAGGAAACCCTAGACCGAGTGTTTGCGGAGAGCAAGAAGTTCTTCTCGCTGCCACTCGACGAGAAGATGAAGCTCGAGCACAGCAAGGATCACACTGGCTACACTCCCATGTGCTCCGAGACCCTCGATCCTTCT…	PREDICTED: flavonol synthase/flavanone 3-hydroxylase-like [Phoenix dactylifera]	XP_008796135.1	356	3e-164
c82757_g1_i5	962	AACATGGAGTAATGAACCACTCCAACAAATATAAAACTTTATCTCAACATTTTTGCTCTATATTATTATAAGTTACCAAACAACAAACTAATTCTGTTATGTAAAAATAAAGGATAATACTTCCTATATGTTTGCAGGTTATAGAACATGGTATCAACACAACAATCATGAATGATGCTCTGGAAGCAGCTTCAATTTTCTTTGATTTATCAGCAGAGGAGAAAGAAAAATTTGCATCAGACGACAGATCAAAGCTGCTTAGATATAGAGCAAACCCAAAGGATGACATCAGTAGGGCTAGAGATATACTGAAGTTCTATGCTCAACCTCTAAGTGAATGGATTCATATCGGTAACAAAGAAAAATTGGGCAAGACAGAGGCTTGTTGCAGATTCAAAA…	putative flavonol synthase/flavanone 3-hydroxylase [Oryza punctata]	AEV40950.1	321	2e-14
c84298_g1_i2	2357	AATTCTTCTGGTCCTCTCTCGAAAGAGGTACAAGATTTATTGTATGGGGATAAATATTATTGATAATGGGGGTGTTTTTGGTGTTGAAGGTTTGGATTTGAGAGTGAAGAAGGAAGAGAATGTTGCGTCTTCGATAATAATTTGAGAGTTTCAATCTTGTTTCTAAACCCAAAGTTCTGTTTTGAGAATTTGATAACCCAAAGTTCAAATAAGTTGACGTTAATTTTGTTCAAGAATGTCAACACAGTTAGGGCTTTGGTTTATCAAATTATCAAATTTACGTCAATTTGAAAACTTGGAGGTATCAAAATGTGAAAATAGAACTTACAGGATATTTTCTGGCTGATGTCGCCTATGGCTAAAGAAGATTAATAGTTATGATTGTTGTGAACTTCTAAG…	putative flavonol synthase/flavanone 3-hydroxylase [Oryza minuta]	AEV40949.1	326	5e-87
c87184_g1_i3	1341	GAGAGAGAGAGAGAGAGAGAACATTCGCATGCACACAGACATACACGGGGTACCTGCATCTGATCACCGATATTGACGATGAATGCGTTAGGTTCAGGCTGCACATTCACCCAAGCATTGCCCTTTCGAACTTGGAGACCCTTGACTCGATCATCAGCGAGCACTATTGTGAGCACGCCAGGGTCAGAGTGCGCAGAGAGGCCGAGGGTGAGGTCAGGCTGCGGGCATTTCGGGTAATAGTTCACCCTAATGCACGCTCCGACTTCATCTCCTCCGAATGCCTTCTGCAGATATCCCACATCCAAGCCCAGACTTATCGACAATACTTTCATCAGCGTCCCGCACAATTTCACCACATCTCGCCCATACTCCTCGGTAATCTCCCTGCAGGATTCAGGA…	PREDICTED: flavonol synthase/flavanone 3-hydroxylase-like [Phoenix dactylifera]	XP_008805332.1	357	4e-142
c87184_g1_i4	1326	GAGAGAGAGAGAGAGAGAGAACATTCGCATGCACACAGACATACACGGGGTACCTGCATCTGATCACCGATATTAACGATGAATGCGTTAGGCTCAGGCTGCACAGTCACCCAAGCATTGCCCTTTCGAACTTGGAGACCCTTGACTCGATCATCAGCGAGCACTATTGTGAGCACGCCAGGGTCAGAGTGCGCAGAGAGGCCGAGGGTGAGGTCAGGCTGCGGGCATTTCGGGTAATAGTTCACCCTAATGCACGCTCCGACTTCATCTCCTCCGAATGCCTTCTGCAGATATCCCACATCCAAGCCCAGACTTATCGACAATACTTTCATCAGCGTCCCGCACAATTTCACCACATCTCGCCCATACTCCTCGGATTCAGGATTTGCTGGCCATTTG…	PREDICTED: flavonol synthase/flavanone 3-hydroxylase-like [Phoenix dactylifera]	XP_008805332.1	357	5e-139
c88325_g1_i1	1513	TGGGCTTGTATCCAGCGTAGTTGAACATAATTGGTTTCGTACAGTTAATGAGCTTGGATTGTTTCCCTATACTTCCAGTGTGAGAGACAAGGTGCCCCCTGTAGTTTTAGTCTCTTTGCTCTTCATAAATATATATAGGGATCAGAAAAAGTTATATATAGGGTTTTATCCTTCCCCTTTTCCTCTCTCTGTTATTCTTTTCCTTATGACAACAGGTAAAAAATTACAAAATCTACGTGTAACAAATCAAAAAATTACATCATGCAGCCTTTAGCGACTCCACATGAGATTTCCCCTTCGGCCCTTGTTTGCGCATGTACATTCGGTACTGGTCGAAGGTCATCGGTTGGTAGAGCGACGGCCGCTCCAGCGTCACGAGCTCCGGCACCGGAGAAAGCG…	PREDICTED: flavonol synthase/flavanone 3-hydroxylase-like isoform X2 [Phoenix dactylifera]	XP_008789107.1	356	2e-169
c88325_g1_i4	1317	ATTATTATATTTTAACTTCATCAGCACAAGTCATCTGCTTCATCTAAAATCAATTGGATGCTACTTCACATGTAGTAATAAACAGGATGCTGAAACTAGAATCTGGTCTAGATTGGACAGATGCTTGGTTAATGAGGACTGGATTCATCAATATACAACCAGTCAAGTGGAGTTTCTGCTGCCTAGTTGTTCTGATCATTCTCCTGCCTTGTTAGCAATTGAAGATGATGTTATAGATGGTAAACGGCCATTCAAATTTTTCAACATGTGGGTAAATCATCCTGAGTTCTTCCCTACAGTCAAAAAAGTCTGGATTTGATCCCCGACGTTGACCACGAAAGCGTCGGCGACAGGCTCGACGGTGACCCACGCGTCGCCCCTCCGGACCTGAAGCCCCTT…	PREDICTED: flavonol synthase/flavanone 3-hydroxylase-like isoform X2 [Phoenix dactylifera]	XP_008789107.1	356	2e-120
c88325_g1_i2	1452	TGGGCTTGTATCCAGCGTAGTTGAACATAATTGGTTTCGTACAGTTAATGAGCTTGGATTGTTTCCCTATACTTGCAGTGTGAGAGACAAGGTGTCCCCTGTAGTTTTATCCTTCCCCTTTTCCCCTCTGTTATTCTTTTCCTTATGACAACAGGTAAAAAATTACAAAAGCTACAGGTAACAAATCAAAAAATTACATCATGCAGCCTTTAGCGACTCCACATGAGATTTCCCCTTCGGCCCTTGTTTGCGCATGTACATTCGGTACTGGTCGAAGGTCATCGGTTGGTAGAGCGACGGCCGCTCCAGCGTCACGAGCTCCGGCACCGGAGAAAGCGGCAGGTCACTCTTCGGGTTGTAGAAGAAGGCGATGGACAGTCTCTCTGCTTCTGCGTTCAC…	PREDICTED: flavonol synthase/flavanone 3-hydroxylase-like isoform X2 [Phoenix dactylifera]	XP_008789107.1	356	9e-170
c74739_g1_i1	1666	CATTCTTAATTTGCACTCAAAGAAAAAAACCACAACCAATAACTAGATAATTAACGGTTGTGATTAGGTAGTGATCCCTCCGCTCACTACTTTTTTTTTTTTTGATAAGGAAGAGCATCGGAATCCAATAAAGAGAGGCTTCAGAACGCACACGGACATGCCTCATTCTAGATGCAGAGTTTTGTACCCAACCAGACTCCCGCCCCCTCACGCTTACTGCGTTGCATTAATTGTACAGACAACCAACCGCGCCACTTCCTCTGAGGTTGTTACCTCCAACAAGTGAACCCAATCCCCCCACGTTACTTCTTTTGCTCCCATAATACTCTCTATTTTATATCCTCTCGAAGCGCTGAGCAAACCGTCCATCACAAATTCGAACCAAAAACACGAAGAAAA…	flavonol synthase [Allium cepa]	AAT68476.1	335	0
c80133_g1_i1	1871	GCTCTTCCGATCTACCAGAACCACTCATATCAAGCATCTTCTACTTTTGGGGGATAGATAGTCAAATAATTAAGCCTGTATTGCCTCAGCTAGTTCTCATGGTTGGTTACATAAACAACGTACACTCTAGTGATCTCTCTATAAAACTTGCAAGCATTCATTTAATCTACACCGATAATTAAACCATGGCTTCTCTCTTAATCCTGCTCTCCACCTTGTTCCTCTCCTTCCTCCTGTACTGTCTCCTCTTCGATGGAAAGAGGAGAATGGACCGAAGACCACCACTTCCCCCGGGCCCAAGAGGATGGCCCGTTCTAGGCAATCTCCCACAGCTTGGCACCAAGCCTCACCAGACTCTCTATGCTCTTTCCAAAGTTTACGGTCCGTTATTTCACCTTC…	flavanone 3'-hydroxylase [Narcissus tazetta]	AGG40645.1	529	0
Terpenoid biosynthesis related genes
Query			Subject
Name	Length	Sequence	Description	Accession	Length	E-Value
c71742_g1_i2	626	GTTGAACCTTCTCATCATACAAGTCCTTTGCAACTTGTTGAGAAGTCTTTTCAAGGTCACGACTCTGGTAACTTTCATCTCTCGTCAAGGATGAAAAAGGCTCCAGCTTTTCTTTTGCTTCCTTCTGGACAGAGCTGGAATTGCGCAAAAAGTCGTTGAAGTACAACCGAGCAAAACTTTTCTGCACTAGCTTATTGTACGGAGAATGAAATACAATATAATCTGCATCAGAAATTGAAAATTGTTTTTCCTCATATTTCTCAAACTTGCTACAAAATTGTTTGTAGCATTGATCAAGTGCCATGAGATAGCATGTCTGAGATAGTTTTCCATCAACAACCTATAAAAAAAATACTTATAAGAATTTAGGAGCTAAATAACAATAAGTCCATGAATTGA…	hydroxymethylglutaryl coenzyme A synthase [Narcissus tazetta]	AHF81873.1	470	2e-57
c79228_g1_i1	1958	CTGAAAGTAATTCACTCAATGTATAAATAACGGGTTCCTCCTTCGGGAGCCGCACTCTCTCAAGCGCGAAAGCCTCAGGACCTTTTGTATCGGAGATCATTTCGCTTTTCTTTTTTCCTTCGAGGAAAAATAAAAAGCAGTTGAGAGGCGAAGAGAGATCGAGGTCCTGAGATCAGATCTAGGGTTTGTGATCTGAGAGAGAGGGAGGGAGATGGAGACTAAGGCTAAAGATGTTGGGATTCTCGCCATGGATATCTACTTCCCCCCTACTTGCGTTCAGCAGGAGGAGCTCGAAGCTCATGATGGGGTGAGCAAGGGAAAGTATACGATTGGGCTGGGCCAAGATTGCATGGCCTTTTGCACAGAATTGGAAGATGTTATCTCAATGAGTTTGACTGT…	hydroxymethylglutaryl coenzyme A synthase [Narcissus tazetta]	AHF81872.1	470	0
c71742_g1_i1	362	GTTGAACCTTCTCATCATACAAGTCCTTTGCAACTTGTTGAGAAGTCTTTTCAAGGTCACGACTCTGGTAACTTTCATCTCTCGTCAAGGATGAAAAAGGCTCCAGCTTTTCTTTTGCTTCCTTCTGGACAGAGCTGGAATTGCGCAAAAAGTCGTTGAAGTACAACCGAGCAAAACTTTTCTGCACTAGCTTATTGTACGGAGAATGAAATACAATATAATCTGCATCAGAAATTGAAAATTGTTTTTCCTCATATTTCTCAAACTTGCTACAAAATTGTTTGTAGCATTGATCAAGTGCCATGAGATAGCATGTCTGAGATAGTTTTCCATCAACAACCGGATATTCGCTTGCTAGATTG	hydroxymethylglutaryl coenzyme A synthase [Narcissus tazetta]	AHF81873.1	470	1e-65
c91873_g1_i5	472	ATTGCATGTATACATTCCTTCCCCCTCTTACAGGTATGGCTAATTTATTTGCAGCAAGAGTGACATCAAGATAACGGGCAAGGCTTTCTTTAGTGCTACAATTGATGTTTGATTTAGAAAAAGCTTCAGAAGCTGATGCAAATACTGCGACTTCCTTTGCTCCAGCTGCAATAGCAGCCTCAAATCCTCTGAGATTTGGGGTTAGCACAGGGAACATCACACCCTCAATATGTTTAATTCCTTCCATCACATCCTTTCCATCTGCCAACTGTGGTACCCATTTCGAAGAGACGAAACTGGTGGCCTCAATAATAGATAATCCGGAAGAGGCCAACCTCTGTATTAGTTCAATTTTTACAGCTGTGGGTATAGTATTCTTTTCATTTTGTAATCCATCTC…	PREDICTED: hydroxymethylglutaryl-CoA lyase, mitochondrial [Nelumbo nucifera]	XP_010271863.1	428	1e-54
c91873_g1_i6	2547	GCTCTTCCGATCTCTTCATTGTCTATAAGTTGCTTGCCTCCTAACGAATTGCTGTGAGCTGCATTCGCAACTGTATACACTTGTACACAGACGCAAGTCAGTTTCCAGCGAGCTAAAAATGGGCTACGCGGCAAAAGTTCCCGGAGATACAACGACCCTCGGTCAGGCGACCTCCTTCTCGTCGGCACGAGCTTCAAGAAGGCTTTGTGAACTCTTCTAGACTTTCAGGGAACCAGCAAAAGTGTAACAACAGTAAAATGAAGAGGAAGAACAGAGAAGAAGAGAGAATACGTTGTGTTTTTCACACTGTATCAAACTCTACAGATTTAGGTCCTTTTATAGGCTTAAAACATCCGTTACTCATAAATCCGCAATTAATTTATTTTAATTACCGATTTT…	PREDICTED: hydroxymethylglutaryl-CoA lyase, mitochondrial [Nelumbo nucifera]	XP_010271863.1	428	3e-147
c91873_g1_i8	2228	AGATCCTTTTATAGGGAAAAACAGTCGTTACTCATAATCTCGTAATTAACACGTTTTAATTACTCACCCATTAATGTATTAACGTTAGCCGTTTTTTGTCATTTAAATCCATAAAACCGCGGTATTTTAATTATAACAGTTACAAAATATTTAATCCTAACCGTTACAAAAATGTTTATCACATGTTAATTGTTCAAAAATAAATATTACATTTTAATTATTCAAAAATAAAAATGTAGCAGATTAAGAGCCCATTAATCCGGAGCTGCATTCGTGTCCGCAGGTCGTGTGCGCGCGCCACCCGACCCGACCCTGAGCCCGAGCTCGGCCCAGCCGACGCGCGCGTGTGTGGTGTGGAGCATAACCTTTGTTTTCTTCTAGGCATAGGAGAGAAAGGGA…	PREDICTED: hydroxymethylglutaryl-CoA lyase, mitochondrial [Nelumbo nucifera]	XP_010271863.1	428	1e-148
c91873_g1_i4	615	CTACGCCATGCAAAGCAGCAAGACAGAAACTGGACTACCAACTCCTATAGTATCACAAAGCGAGATTTCAGAGCATCCCATGTCATAAAGTTCCTTTGCCACATAAGCAACCTTTGATGGAGGCACCTCGTCTTCTATTGGACACCCCAGAACACATGATACATACCCTCTTACAGGTATGGCTAATTTATTTGCAGCAAGAGTGACATCAAGATAACGGGCAAGGCTTTCTTTAGTGCTACAATTGATGTTTGATTTAGAAAAAGCTTCAGAAGCTGATGCAAATACTGCGACTTCCTTTGCTCCAGCTGCAATAGCAGCCTCAAATCCTCTGAGATTTGGGGTTAGCACAGGGAACATCACACCCTCAATATGTTTAATTCCTTCCATCACATCCTT…	PREDICTED: hydroxymethylglutaryl-CoA lyase, mitochondrial [Nelumbo nucifera]	XP_010271863.1	428	3e-85
c91873_g1_i7	2588	GCTCTTCCGATCTCTTCATTGTCTATAAGTTGCTTGCCTCCTAACGAATTGCTGTGAGCTGCATTCGCAACTGTATACACTTGTACACAGACGCAAGTCAGTTTCCAGCGAGCTAAAAATGGGCTACGCGGCAAAAGTTCCCGGAGATACAACGACCCTCGGTCAGGCGACCTCCTTCTCGTCGGCACGAGCTTCAAGAAGGCTTTGTGAACTCTTCTAGACTTTCAGGGAACTAGCAGAATATAGTAGCAAGTATAGAGTAGAGAAGAAGAGGTTTTGCGTTTTTCACTTTGTATCAAACTCTTCGGGTTTAGGTCCTTTTATAGGGTTAAAACAGCCGTTATTCATAAACCCGCAATTAATATATTTTTAATCACGTTAATAAATTTTAGCTGTTAC…	PREDICTED: hydroxymethylglutaryl-CoA lyase, mitochondrial isoform X1 [Elaeis guineensis]	XP_010922054.1	457	0
c91873_g1_i9	2612	GCTCTTCCGATCTCTTCATTGTCTATAAGTTGCTTGCCTCCTAACGAATTGCTGTGAGCTGCATTCGCAACTGTATACACTTGTACACAGACGCAAGTCAGTTTCCAGCGAGCTAAAAATGGGCTACGCGGCAAAAGTTCCCGGAGATACAACGACCCTCGGTCAGGCGACCTCCTTCTCGTCGGCACGAGCTTCAAGAAGGCTTTGTGAACTCTTCTAGACTTTCAGGGAACTAGCAGAATATAGTAGCAAGTATAGAGTAGAGAAGAAGAGGTTTTGCGTTTTTCACTTTGTATCAAACTCTTCGGGTTTAGGTCCTTTTATAGGGTTAAAACAGCCGTTATTCATAAACCCGCAATTAATATATTTTTAATCACGTTAATAAATTTTAGCTGTTAC…	PREDICTED: hydroxymethylglutaryl-CoA lyase, mitochondrial isoform X1 [Elaeis guineensis]	XP_010922054.1	457	0
c88271_g2_i2	477	TTGAGAGAGAAACACCGCTCAGCTACCACCTCCCCTTTACCCCAACTAACACCCACAATAAAAAAAATTAAAAATTAAAAAATTATTATTCACTAAATTCCCAAATATAAATAGAGCAACAAAACCCCAACTTTCTCAGTTTCTTTTGTCATTCTTTGCTAATTTTGTTGGGGGAAGGGGTTGCTCGATTTCAGGTGGTCAGTACTGTAATGCACTGCTTTGATATTATGCTGACTCCAAAAGTTTTGCCTGCCTGTCCATGGTGGACTACTTGCTTATCAAGTGCACTTACAAATTCCGTTTTGAGGTTTAGTTCCCAGATGTCGAGCTTAGAGGAGCCGCTGGGTCATGATAATTTTCCCAGCTCATGTGGCATAGGTTGGATCCAGAGGTTCAGTC…	PREDICTED: hydroxymethylglutaryl-CoA lyase, mitochondrial isoform X2 [Elaeis guineensis]	XP_010922055.1	441	2e-16
c88271_g2_i3	358	TTGAGAGAGAAACACCGCTCAGCTACCACCTCCCCTTTACCCCAACTAACACCCACAATAAAAAAAATTAAAAATTAAAAAATTATTATTCACTAAATTCCCAAATATAAATAGAGCAACAAAACCCCAACTTTCTCAGTTTCTTTTGTCATTCTTTGCTAATTTTGTTGGGGGAAGGGGTTGCTCGATTTCAGTTCCCAGATGTCGAGCTTAGAGGAGCCGCTGGGTCATGATAATTTTCCCAGCTCATGTGGCATAGGTTGGATCCAGAGGTTCAGTCCTAATGCGTGCAGGCCAAGGGAAGATGAAAGAGACACTGATAATTGTTCTATCGAAGGAAGACAATGCAGCTCTTCGA	PREDICTED: hydroxymethylglutaryl-CoA lyase, mitochondrial isoform X2 [Elaeis guineensis]	XP_010922055.1	441	7e-11
c88271_g2_i1	514	TTGAGAGAGAAACACCGCTCAGCTACCACCTCCCCTTTACCCCAACTAACACCCACAATAAAAAAAATTAAAAATTAAAAAATTATTATTCACTAAATTCCCAAATATAAATAGAGCAACAAAACCCCAACTTTCTCAGTTTCTTTTGTCATTCTTTGCTAATTTTGTTGGGGGAAGGGGTTGCTCGATTTCAGGTACTTTGAATCTTGATTTTTTTTTCTTTTCCTTAAGGTGGTCAGTACTGTAATGCACTGCTTTGATATTATGCTGACTCCAAAAGTTTTGCCTGCCTGTCCATGGTGGACTACTTGCTTATCAAGTGCACTTACAAATTCCGTTTTGAGGTTTAGTTCCCAGATGTCGAGCTTAGAGGAGCCGCTGGGTCATGATAATTTTCCC…	PREDICTED: hydroxymethylglutaryl-CoA lyase, mitochondrial isoform X2 [Elaeis guineensis]	XP_010922055.1	441	3e-16
c91873_g1_i1	2169	GCTCTTCCGATCTCTTCATTGTCTATAAGTTGCTTGCCTCCTAACGAATTGCTGTGAGCTGCATTCGCAACTGTATACACTTGTACACAGACGCAAGTCAGTTTCCAGCGAGCTAAAAATGGGCTACGCGGCAAAAGTTCCCGGAGATACAACGACCCTCGGTCAGGCGACCTCCTTCTCGTCGGCACGAGCTTCAAGAAGGCTTTGTGAACTCTTCTAGACTTTCAGGGAACTAGCAGAATATAGTAGCAAGTATAGAGTAGAGAAGAAGAGGTTTTGCGTTTTTCACACTGTATCAAACTCTACAGATTTAGGTCCTTTTATAGGCTTAAAACATCCGTTACTCATAAATCCGCAATTAATTTATTTTAATTACCGATTTTAATTCTCATAAAAAAT…	PREDICTED: hydroxymethylglutaryl-CoA lyase, mitochondrial-like [Phoenix dactylifera]	XP_008786856.2	423	3e-180
c91873_g1_i3	2193	GCTCTTCCGATCTCTTCATTGTCTATAAGTTGCTTGCCTCCTAACGAATTGCTGTGAGCTGCATTCGCAACTGTATACACTTGTACACAGACGCAAGTCAGTTTCCAGCGAGCTAAAAATGGGCTACGCGGCAAAAGTTCCCGGAGATACAACGACCCTCGGTCAGGCGACCTCCTTCTCGTCGGCACGAGCTTCAAGAAGGCTTTGTGAATTCTTCGTGACTTTCAGGGAACCAGCAAATCGCAACAGTAAATAAATTCAAGAGAAAGAACAGAGAAGGAGAAGAAGAGCTTGTTGTATTTCGCTGTGTAAAACTCTTCGGATTTTAGAACCTTTTATAGGGAAAAACAGCCGTTACTCATAATCTCGTAATTAACACGTTTTAATTACTCACCCATT…	PREDICTED: hydroxymethylglutaryl-CoA lyase, mitochondrial-like [Phoenix dactylifera]	XP_008786856.2	423	4e-180
c88271_g1_i1	1370	AGTTGCTCTGAAGAATATACATGGAGAAGACAAACAAAAGAAATGTACAGATCAAACTCTTTATTTTCAAGGACATCCAGCCCTGCTAGAAGCTGTAGGGTCTACAGTGATGTTTCCGATTCAAGGCATTTGCCAGGTCATCAGACTCGTCACTATCACTCGTCATGCACTGGGAGAGAAATAAGTGGTCTAGCAAATAAGTTTTTAAGGGGTATGCCAAATTTTGTAAAGATAGTGGAAGTTGGACCCAGAGATGGATTGCAAAATGAAAAGAAAACTATACCAACGGCTATCAAGATTGAATTAATACACAAATTGGTCTCTTCTGGATTATCTGTTATTGAGGCTACAAGTTTTGTGTCTCCAAAATGGGTCCCACAGCTAGCAGATGGAAAGGAT…	PREDICTED: hydroxymethylglutaryl-CoA lyase, mitochondrial-like isoform X2 [Elaeis guineensis]	XP_010909004.1	425	8e-171
c81724_g2_i3	934	CTTGTATGATGAGAAGGTTCAACCATCTACTTTGATACCGAAACAAGTGGGAAACATGTACACGGCATCACTGTATGCAGCATTTGCTTCTGTTCTTCATAACAAACTTAGCAATCTGGTTGGTCAGCGAATCGTTATGTTTTCTTATGGTAGTGGGTTGTCTTCCACAATGTTCTCATTCAGGATCCAGGATGGACAACATCCATTCACCATATCAAACATTGGTACTGTGATGAACATCAATGGGAAGTTGGAGTCTAGACATGTGTTTCCACCTGAAAAATTTATCGAAACAATGAAGCTAATGGAGCACCGATATGGAGCTAAAGATTTTGTCACAGCTAAAGAGACGAGCCTACTGTCCCCTGGCACTTTCTATCTCGAACGTGTTGATTCAGT…	3-hydroxy-3-methylglutaryl CoA synthase [Asparagus officinalis]	AGH33732.1	228	1e-86
c81724_g2_i2	695	CTTGTATGATGAGAAGGTTCAACCATCTACTTTGATACCGAAACAAGTGGGAAACATGTACACGGCATCACTGTATGCAGCATTTGCTTCTGTTCTTCATAACAAACTTAGCAATCTGGTTGGTCAGCGAATCGCAATGTTGAAAAAAACGCGTTAAGAGGCGTAAAATCGCGTTTAGCGTAACGTGGCGGTGGTAAAACGCGACATAGCGCTGTGAAATAGCGCAGTTAACAAATAACGTACGCCATATTCTTCGTAGCGTACGTTACGTGACGTTAATTCATAGCGTTGCTTAACCTACGTTATTTTGCTAAACCAGATTCTAACCTCATTCATCGTCTTCGTCTCAGGTCCTCTGCTTCTTCTCCGGTCCGCTTCTTCTCAGGTCCTCCGCTTCTT…	3-hydroxy-3-methylglutaryl CoA synthase [Asparagus officinalis]	AGH33732.1	228	2e-15
c61450_g1_i1	804	AATGCTCATGCTAGCAACATTGTGACTGCTGTTTTCATTGCCACCGGTCAGGATCCTGCACAAAATGTTGAGAGCTCTCACTGCATCACCATGATGGAGGCTGTTAACGATGGCAAGGACCTTCATGTCTCAGTTACGATGCCATCCATTGAGGTAGGGACAGTTGGAGGCGGGACCCAATTGGCATCACAGTCAGCATGTTTGGATCTACTTGGAGTAAAGGGTGCAAACCCAGAGTCTCCCGGTTCCAATGCCAGGCTTCTGGCCACGATAATAGCTGGTGCTGTTCTTGCTGGAGAGCTCTCTCTCATGTCTGCTCTTGCTGCCGGCCAGCTTGTTAAGAGCCACATGAAGTACAATAGATCCAACAGGGACATCGCCAAAGCTGCCTCCTAACTT…	3-hydroxy-3-methylglutaryl coenzyme A reductase, partial [Daiswa forrestii]	AEH16571.1	232	7e-73
c61450_g2_i1	703	CCTCGGCCAGTGCTGCGAGATGCCCGTTGGTTTTGTGCAGCTCCCAGTAGGGATTGCGGGCCCGCTGGTTCTCGATTCTATGATGTACTACGTGCCAATGGCGACGACGGAGGGGTGTCTCGTTGCGAGCACGAACAGGGGGTGCAAGGCGATCGCGGAGTCGGGAGGGGCGATGAGCGTTGTGTTGAGGGATGGGATGACGAGGGCGCCGGCGGTGAGGTTTGGGACGGCGAAGAGATCGGCGGAGCTGAAGTTTTTCTTGGAGGAGCCGGCGAATTTCGAGACGCTGGCGTTGATCTTTAACAGGTCTAGCAGATTTGCACGACTCCAAGGGATTCAATGCTCGCTTGCAGGTAGGAATCTCTACATGAGATTCAGTTGTAGCACCGGCGATGCAAT…	3-hydroxy-3-methylglutaryl-CoA reductase [Ananas comosus]	XP_020090296.1	579	3e-119
c90357_g1_i2	889	TGGGCCCGCAATGCCAACAAGCAATGCGACGAACCCAATCAGCACGTAGTAAGTCCTCCCATCCAAAACCTGACAGACTAATAGTATATCATGTTTGAGCTTGTTTCCTTACATAGAAGAACTATAATTCTTGTTTTTTCTATTCCATGTTCGTTTCTTTCATATGTGAACCTTCTCCAAATATCAGCTAATCTCATATATTTGCTTATGAAATTTGAGAACTCTCATTTGTTCCACATTTTTTCATAGGATAAGAATTTATCCATTGTATACGTCTTCCTTATCTCTAGTGGATATCACTTATTTCAGCCATTCTAATTCTCTTGGCAGCTCCCCCTGGCATCCATTGATAAAAAGCAACAATGGAGTATGTGTATTACTCACGTTAACATAAGTCGT…	3-hydroxy-3-methylglutaryl-coenzyme A reductase, partial [Litchi chinensis]	ABG73435.1	163	0.0007
c90357_g1_i1	311	TAGTAAGTCCTCCCATCCAAAACGTTAACATAAGCCGTATCATCCAACACCATCAAAAGTCTGACAGGCGTTGAGATTCCTACCGGGAATGGAGGCATAATCGAACCCATCAAGAGGTAGGGCGTTGAGATTCTTTTCGGCGATTCTCCTTAAAGCCTCGCGTCGAACACCTACAGCGTGTTTGGCTGTGATTCTCCTTGTGACTTGATTCGAGGGATTGGTGACCTCCATGAAAGATCATAACCAGAGCTCCGATCGGAGGACAACGGGGGAGGGCGGGCAGCTGGGGGCGGCGCTTGGGGCTGCGACTA	3-hydroxy-3-methylglutaryl-coenzyme A reductase, partial [Litchi chinensis]	ABG73435.1	163	3e-05
c41719_g1_i1	2525	GCAATTTACCCTCGGTTTTAAGTATAACTATAACTACAACTACGATTATAATTTTCTAGCAACCAACTAGTCCATAGACCAGGTAAAGAAGAATGGACAGTAAATCCCAAAATTTGCAAATACTCGCTTCTCTCATCTGGCTTTTGTCGTTTAGGAAGAAGACAACTCCACCACAATCAAGCACGAACATGAAACTACGGAACATACAAGATTCTGAATTCTTCATGCAACGAACCAGGCGATAATTTATTGTAATCTGCAGCTCCGATAACTTCCAGATCACTCACAAAGAGAGAATTTTATTCTTACCACGGTAACAACAAGAGAATCCATTCACATGCCTTTTGCTCTCCCCAGGGCCATACGCGCATGCCAAAGATCCTTAGACACAGAGAAAAC…	PREDICTED: 3-hydroxy-3-methylglutaryl-coenzyme A reductase 3 [Musa acuminata subsp. malaccensis]	XP_009386797.1	575	0
c84648_g1_i2	1569	AAATTCAATAAAACAGCTTAGTATTATATTAATTTTTAAAAATTAAAAACATTTAATAAGAATTTAGATGACCTGAAAAAAAATTGATCAATAAATAATTTAAAGAATTTGTGATGTCTTTTATAACTTTCTTCATTCGTGATTATAAAAACATAATATTGCTATGTTGAAATTAATTAATCACAGGTTTTTCTATTGGAATTTTCTCAAAAATTGTTTTTTATTGAACATATGGCATAAAAAGATAATGTTGCGATTGAAAAAAAAAGCTATAAGGAAACTTCGAAAAAAATCTACAGGATACTAAACCAGTCTGATAGTTATAACTGTTTCCAAAGATCAGATTTTATCCCTTTTATTGATGCATTTAATTCCTAAAATACCCCTAAAGTTCCCCTT…	mevalonate kinase [Asparagus officinalis]	AGH33734.1	356	2e-133
c84648_g1_i1	2085	AAATTCAATAAAACAGCTTAGTATTATATTAATTTTTAAAAATTAAAAACATTTAATAAGAATTTAGATGACCTGAAAAAAAATTGATCAATAAATAATTTAAAGAATTTGTGATGTCTTTTATAACTTTCTTCATTCGTGATTATAAAAACATAATATTGCTATGTTGAAATTAATTAATCACAGGTTTTTCTATTGGAATTTTCTCAAAAATTGTTTTTTATTGAACATATGGCATAAAAAGATAATGTTGCGATTGAAAAAAAAAGCTATAAGGAAACTTCGAAAAAAATCTACAGGATACTAAACCAGTCTGATAGTTATAACTGTTTCCAAAGATCAGATTTTATCCCTTTTATTGATGCATTTAATTCCTAAAATACCCCTAAAGTTCCCCTT…	mevalonate kinase [Asparagus officinalis]	AGH33734.1	356	0
c80210_g1_i1	1525	AAAAGACTCAAATGACATCAAAAAACAAGCATCACGTGCCGACGGGTGCTCGACCATAATCTAGCGAAGCTCGCAACTGTTTGCGATCGGTAGGTCCTTTTTCAAAATCGAGGTCGAATCCCAAATCGATGGAGGTCCGATCACGTGCCCCCGGCAAGATAATCCTCTCCGGCGAGCACGCCGTCGTCCACGGATCCACGGCCGTCGCCGCCGCCATCGATCTCTACACCAATGTCTCCTTCAAGCTCCTTCCATCCTCAGATAATGGTGAAGGGTCGATAGATCTGGTGCTTAACGATATGGATTTAGTCTTTTCATGGTCAACACAAAAAGTAGAACAGACACTGCAGCTTGTGGATTCTCCTTATGTATTATCTCCTCGATCTTGTTCACCAGAAT…	PREDICTED: mevalonate kinase [Elaeis guineensis]	XP_010906879.1	386	1e-162
c89838_g2_i1	844	CTCTCTCAACTCCATCCAAATATGCCATTAGTTCTACGAACGCGCTCCACGTGAGGGTTTTTTTATTATGTTTCGAATCTGATGCGCAACAGAAATATTGTTCCAAAAACGTTTTTTTATAGAAAATTTCCGAATACCGATATAAAAATTCGATCTGCAAAATCTCTTGCAACTCACTCTCTCTCGCAGTGATTCTAGGGTTTTGGACTTCTTCTCAAATCTCTCTCGTCTCGATCAAATCCGCTGTAATTTTTGATCGACTCGGTACTTGAATTTGGCAATGGAAGTCGTCGCTTCAGCTCCGGGCAAAGTTTTGATCACCGGCGGTTACCTGGTTCTAGACAGGCCCAATGCTGGGCTGGTTCTGAGCACCACTGCTCGATTCTACGCGATAGTGAA…	phosphomevalonate kinase [Hevea brasiliensis]	AFJ74327.1	503	3e-82
c89838_g2_i4	1084	CTCTCTCAACTCCATCCAAATATGCCATTAGTTCTACGAACGCGCTCCACGTGAGGGTTTTTTTATTATGTTTCGAATCTGATGCGCAACAGAAATATTGTTCCAAAAACGTTTTTTTATAGAAAATTTCCGAATACCGATATAAAAATTCGATCTGCAAAATCTCTTGCAACTCACTCTCTCTCGCAGTGATTCTAGGGTTTTGGACTTCTTCTCAAATCTCTCTCGTCTCGATCAAATCCGCTGTAATTTTTGATCGACTCGGTACTTGAATTTGGCAATGGAAGTCGTCGCTTCAGCTCCGGGCAAAGTTTTGATCACCGGCGGTTACCTGGTTCTAGACAGGCCCAATGCTGGGCTGGTTCTGAGCACCACTGCTCGATTCTACGCGATAGTGAA…	PREDICTED: phosphomevalonate kinase isoform X1 [Musa acuminata subsp. malaccensis]	XP_009413218.1	513	1e-60
c89838_g2_i2	992	CTCTCTCAACTCCATCCAAATATGCCATTAGTTCTACGAACGCGCTCCACGTGAGGGTTTTTTTATTATGTTTCGAATCTGATGCGCAACAGAAATATTGTTCCAAAAACGTTTTTTTATAGAAAATTTCCGAATACCGATATAAAAATTCGATCTGCAAAATCTCTTGCAACTCACTCTCTCTCGCAGTGATTCTAGGGTTTTGGACTTCTTCTCAAATCTCTCTCGTCTCGATCAAATCCGCTGTAATTTTTGATCGACTCGGTACTTGAATTTGGCAATGGAAGTCGTCGCTTCAGCTCCGGGCAAAGTTTTGATCACCGGCGGTTACCTGGTTCTAGACAGGCCCAATGCTGGGCTGGTTCTGAGCACCACTGCTCGATTCTACGCGATAGTGAA…	PREDICTED: phosphomevalonate kinase isoform X1 [Musa acuminata subsp. malaccensis]	XP_009413218.1	513	3e-48
c89838_g1_i1	910	GAAAAGTCCAGTACTCTGCATGTACCCCCGCGAGTTTTTTTATTTTAACCGACAATATTTGCGGGTAAAAAAAAAAAAAAACGATTCCCAATCTCTCCAACCATCGAAAATCCACTGTAATTCATTTTGGGTTGATTTAGTTCTTGAAGTTGGCCATGGAAGTTGTCGCTTCGGCGCCGGGAAAGGTTCTGATCACCGGCGGTTACCTGATCCTCGAGAGGCCCAACGCTGGCCTCGTTCTCAGCACCACCGCTCGATTCTACGCGATTGTGAAGCCTCTCTACGATGAGATCAAGCCCGAGAGCTGGGCTTGGTCATGGACAGATGTCCGAGTCACATCTCCCCAGCTTTCTCGGGAAGCTACATACAAACTTTCGCTTAAAAATTCAACTCTTCAAT…	PREDICTED: phosphomevalonate kinase isoform X1 [Musa acuminata subsp. malaccensis]	XP_009413218.1	513	9e-118
c89838_g1_i2	841	CTTAAAACTTGAGTCTTTTGTGTTTTATACGAATTTTAACGAATTATAAAGGTTTTTTATAAAGGATTTTGATTCGATGTTGATGTTGATGCAGTGTCGCTTCGGCGCCGGGAAAGGTTCTGATCACCGGCGGTTACCTGATCCTCGAGAGGCCCAACGCTGGCCTCGTTCTCAGCACCACCGCTCGATTCTACGCGATTGTGAAGCCTCTCTACGATGAGATCAAGCCCGAGAGCTGGGCTTGGTCATGGACAGATGTCCGAGTCACATCTCCCCAGCTTTCTCGGGAAGCTACATACAAACTTTCGCTTAAAAATTCAACTCTTCAATGCACATCCTCAAGGGAATCAGTAAACCCTTTTGTAGAACAAGCTGTGCAATACTCAGTAGCAGCTTCTA…	PREDICTED: phosphomevalonate kinase isoform X1 [Musa acuminata subsp. malaccensis]	XP_009413218.1	513	5e-116
c82885_g1_i1	584	GCTGAAGATTTTGAGGATGAGAAGGAGGAGGTTAAGATCAAGAAAGAAGATCGGGGGAGATTGAATGTGCACATTGCATCGTATAATAATTTTCCTACCGCGGCTGGATTGGCTTCATCAGCAGCGGGTTTTGCTTGTCTTGTGTATTCCCTCGCCAAGCTAATGAATGTGAAGGATGATTTTGGCCCTCTTTCTGCTATTGCAAGGTAAGTTCAAGGCAGAAAGAAACTAGTAGTACCACGGGTAGGCGTGAGAGTGTTAAGACCCGTACTCTTTTACGACACCGGGCCGAGGAAAATCAGCCTTGTGGAGAGATGGAACCGTTCTGAAGGAACACCTCAGGCGGCATGCACCTCTGATGCCGGGCCAAATGCTGTTTTGATCGCACCTAATCGAAAA…	PREDICTED: diphosphomevalonate decarboxylase MVD2-like [Nelumbo nucifera]	XP_010244659.1	421	2e-72
c82885_g1_i2	1056	GCTGAAGATTTTGAGGATGAGAAGGAGGAGGTTAAGATCAAGAAAGAAGATTGGGGAGATTGAATGTGCACATTGCATCGCATAATAATTTTCCTACTGCGGTTGGATTGGCTTCATCAGCAGCGGGTTTTGCTTGTCTTGTGTATTCCCTCGCCAAGCTAATGAATGTGAAGGATGATTTTGGCCCTCTTTCTGCTATTGCAAGGCAAGGTTCAGGTAGTGCATGCCGAAGTCTATATGGTGGTTTTGTCAAGTGGAAAATGGGAAATGATGCAAATGAGAGCGATAGCTTAGCAGTACAACTTACTAATGATGGACAATGGGAAGACCTAGTTATTATCATAGCCGTGATTAGTTCAAGGCAGAAAGAAACTAGTAGTACCACGGGTAGGCGTGAGA…	PREDICTED: diphosphomevalonate decarboxylase MVD2-like [Nelumbo nucifera]	XP_010244659.1	421	1e-65
c82885_g1_i9	1292	GCTGAAGATTTTGAGGATGAGAAGGAGGAGGTTAAGATCAAGAAAGAAGATCGGGGGAGATTGAATGTGCACATTGCATCGTATAATAATTTTCCTACCGCGGCTGGATTGGCTTCATCAGCAGCGGGTTTTGCTTGTCTTGTGTATTCCCTCGCCAAGCTAATGAATGTGAAGGATGATTTTGGCCCTCTTTCTGCTATTGCAAGGTAAGTTCAAGGCAGAAAGAAACTAGTAGTACCACGGGTAGGCGTGAGAGTGTTAAGACCCGTACTCTTTTACGACACCGGGCCGAGGAAAATCAGCCTTGTGGAGAGATGGAACCGTTCTGAAGGAACACCTCAGGCGGCATGCACCTCTGATGCCGGGCCAAATGCTGTTTTGATCGCACCTAATCGAAAA…	Diphosphomevalonate decarboxylase [Morus notabilis]	XP_010088787.1	400	3e-26
c72303_g1_i1	1398	TATAAACAGAGAGCTCGCGGTTCTTTTAACAAAGTTCTCTCCACCTCCTTAGGTTGTTAGAACCGTGAATCATTTGCAGAGCTAGGGTTTTCTTTCTCGATCCAAGGCTCTCGAATCGAATCGAATCGATTGATCCTTGAGAGATGACGAGAGATCAGGAAAGCTGGATCCTAATGGCGACGGCGAGAGCTCCGACGAACATCGCCGTGATCAAATACTGGGGGAAGCGAGACGAGACCCTAATTTTACCAATCAATGACAGTATAAGCGTCACTCTAGATCCGGATCATCTATCCGCGACCACGACCGTCGCAATTAGCCCTAGATTCGACAGCGATCGGATGTGGTTGAATGGAAAGGAGATTTCGCTCAGTGGAGGGAGGTATCAGAATTGTTTGA…	PREDICTED: diphosphomevalonate decarboxylase MVD2, peroxisomal [Elaeis guineensis]	XP_010907122.1	421	0
c81423_g1_i1	2595	CCCGTATCTCTCACAAAAAACCCTAACCCTAGACCAAAATCAATCTCTCTCTCCCTCCCTCCCTCCCTCCCATCAATGGCAGTCTCTGGATCTCTTCTCTCATCTAACGGAGTAATATCACCCTTCTTGAGGACTTCGATTCCGAGCAGCAGTTGCAGAAGGCAGTTTTATGTGAGAGCTAGTGGATCAGACGGAGAGGGAAAAGTTGTACTCAGGAAAGAAAACAATGGATGGAAAATTGATTTCTCAGGAGAGAAGCCAGCTACTCCTTTGCTGGATACGGTTAATTATCCCGCCCATATGAAGAACCTATCAACTCAGGATTTGGAGCAATTGGCAGCAGAATTGAGAGTTGACATAGTTCATTCTGTATCAAAAACCGGGGGTCATTTGAGTGCT…	PREDICTED: probable 1-deoxy-D-xylulose-5-phosphate synthase 2, chloroplastic [Elaeis guineensis]	XP_010933574.1	709	0
c81038_g1_i1	2633	GCAAGTGGGAGTTGAACGTAGCAAATCAATTCTAGCCGCACACAATAGTCTCACCCCGCACTTCCTCCCTTGTTTTTGTTTTTACATGTATCATGCTCCTCTATCATCATAATTTATAACAACTTACAACTCATCCACTGACAAGATCCAAGCAAAGCTCTTCAGCTCTCAGGACTCCTCTAAGCTTTGAGAGTGTTGTGAATGGCTCTATCCACATTCTCTTTCCCTTGTCATTTGCTTGAAAATGTAGTTTCAGATCCCTTGAAGACAAGTGCTCTACCTTCACAATTCCATGGAAGGGTTGAGCACAAGTGTAAAGTTCTCAAGAACAAGAAAAGGCTATGTCCCTGTGCATCATTATCAGAGAATGGGGAGTATTATGCACATAGACCGCCAACT…	PREDICTED: probable 1-deoxy-D-xylulose-5-phosphate synthase, chloroplastic [Elaeis guineensis]	XP_010908815.1	717	0
c79316_g1_i4	2307	CTTGATATGGCTTCAAAAAATGAAGTAATTCTTGAGAAGAAACATACAGACTACATTTTCAGATGAAGCTGTTTTACACCATAGAGTAAATCATGAAGCTACAAGCTGTTATCAACGGAACGTGTTTCACATTTCAACCGTTCAGTTCAGTGAGGTTACAACAGAACAAGGTCATCATCAAAATAATATACACACAACAGCGAAAACCACAAGCGCAACCACAGACAGCAAAGACAAAGCATGAAAATAAAAGCTCCACTGCTCCTTTGCCGCACAATTGTCTCGAGAGAACTCTCGCTAAATTGGAGAAATCTTGGCGAAACTGATCGAAAGCCATGTTACTATACAATCTTCAAGAACAAGCTATAGATTGCTTCTCTCTGGGCACTTCTTCTTTTC…	PREDICTED: probable 1-deoxy-D-xylulose-5-phosphate synthase, chloroplastic [Musa acuminata subsp. malaccensis]	XP_009399764.1	710	3e-152
c79316_g1_i2	5392	CTTGATATGGCTTCAAAAAATGAAGTAATTCTTGAGAAGAAACATACAGACTACATTTTCAGATGAAGCTGTTTTACACCATAGAGTAAATCATGAAGCTACAAGCTGTTATCAACGGAACGTGTTTCACATTTCAACCGTTCAGTTCAGTGAGGTTACAACAGAACAAGGTCATCATCAAAATAATATACACACAACAGCGAAAACCACAAGCGCAACCACAGACAGCAAAGACAAAGCATGAAAATAAAAGCTCCACTGCTCCTTTGCCGCACAATTGTCTCGAGAGAACTCTCGCTAAATTGGAGAAATCTTGGCGAAACTGATCGAAAGCCATGTTACTATACAATCTTCAAGAACAAGCTATAGATTGCTTCTCTCTGGGCACTTCTTCTTTTC…	PREDICTED: probable 1-deoxy-D-xylulose-5-phosphate synthase, chloroplastic isoform X1 [Elaeis guineensis]	XP_010914934.1	745	2e-166
c79316_g1_i3	2685	CTTGATATGGCTTCAAAAAATGAAGTAATTCTTGAGAAGAAACATACAGACTACATTTTCAGATGAAGCTGTTTTACACCATAGAGTAAATCATGAAGCTACAAGCTGTTATCAACGGAACGTGTTTCACATTTCAACCGTTCAGTTCAGTGAGGTTACAACAGAACAAGGTCATCATCAAAATAATATACACACAACAGCGAAAACCACAAGCGCAACCACAGACAGCAAAGACAAAGCATGAAAATAAAAGCTCCACTGCTCCTTTGCCGCACAATTGTCTCGAGAGAACTCTCGCTAAATTGGAGAAATCTTGGCGAAACTGATCGAAAGCCATGTTACTATACAATCTTCAAGAACAAGCTATAGATTGCTTCTCTCTGGGCACTTCTTCTTTTC…	PREDICTED: probable 1-deoxy-D-xylulose-5-phosphate synthase, chloroplastic isoform X1 [Elaeis guineensis]	XP_010914934.1	745	0
c79316_g1_i5	2705	CTTGATATGGCTTCAAAAAATGAAGTAATTCTTGAGAAGAAACATACAGACTACATTTTCAGATGAAGCTGTTTTACACCATAGAGTAAATCATGAAGCTACAAGCTGTTATCAACGGAACGTGTTTCACATTTCAACCGTTCAGTTCAGTGAGGTTACAACAGAACAAGGTCATCATCAAAATAATATACACACAACAGCGAAAACCACAAGCGCAACCACAGACAGCAAAGACAAAGCATGAAAATAAAAGCTCCACTGCTCCTTTGCCGCACAATTGTCTCGAGAGAACTCTCGCTAAATTGGAGAAATCTTGGCGAAACTGATCGAAAGCCATGTTACTATACAATCTTCAAGAACAAGCTATAGATTGCTTCTCTCTGGGCACTTCTTCTTTTC…	PREDICTED: probable 1-deoxy-D-xylulose-5-phosphate synthase, chloroplastic isoform X1 [Elaeis guineensis]	XP_010914934.1	745	0
c79316_g1_i1	429	AACGGACTGGTTTTTAAGCTCCCCTTCAATGAACTCCAGACCCAATAGTTAGGAGACCTGTCCATGCCTTGATGGCCATATTCACACAATCTGCTTTTGGGATGTTCATCTGACCCTTTTTCCTCTTCTGTGATCACATGAATCAACACAGGTCCAGTTGAATTTAAGGATGCCACTTCATTAAGCACACAGATCAGATCACCAATGTTATGCCCATCAACTGGACCGATGTAATAAAGCCCCAGTTCTTCAAAAAGAGTTGCTCCGAGGGGACCTATCATACCACGCGCATACTGATCAACCTTGGCTGCCAATTCATGCATTCCCTTACCAATCCTTTTAGTAACACCCTTTGCAGCTTCCCTAAGCTTCCGAAACGATTTACTAGATTGAAGCTTG…	PREDICTED: probable 1-deoxy-D-xylulose-5-phosphate synthase, chloroplastic isoform X3 [Elaeis guineensis]	XP_010914935.1	725	6e-47
c74637_g1_i1	1756	GGGGGGGGGGAGGGGGGGGGGGATTTATAGCTCCCCGCAAAACATTCATACATACAACATGATGGTGGTGAGCACTTTCCTGTTTCTTTTTGGAAATAAATCACATCTTACCCCTACAAGATGTATTTAGCCCTTGCAGGTGTTGAATCATACAGGAACAGGACTCAACCCGGATGATGGCTGCAAGCTCGCTGCATGCTTGCGGGCCCACAAGTCGTAGTGTATGATCTCCTCGAGAGATGGGTTGGTGACCAGCTCGTTCCTGTGAGCGTTGCAGGTGAGCTCTACCACCTTGAATATGTCCAGATAACTGATTTTTTCATCGATAAACAACTCCACTGCCTTCTCGTTAGCAGCACTAAGAACACCTGTCATGGTTCCTCCAGCTCTCCCTGCAGC…	1-deoxyxylulose-5-phosphate reductoisomerase [Narcissus tazetta var. chinensis]	ADD82536.1	470	0
c90138_g5_i1	1748	CCATTATCACTGGAAATTCTGAATGTAAGTAAAGTTTCAAAGGGTGGGCAATTTGGGTCATCTCGATCTGCTGCGTAGCCAATTTGTGGTTTATGTTTTTTTTTTCTTCTGGCAAACAAAATGATCACTGATATATTGCGCACAAGTCAAAATATCACATCACTTTCACCAATATTACCAGTGAATTGCAGCTGCTTAACTCATGGTTTCTGTACACAGCACTCTTGCGTTTGTTAGTCAGGAGAATATAACGTCAGAAATCAACAGCAAAAGGAGAAAAATATTGTTTCGCTTTGATCACACGAATGTCACTCCACAAGCACTGAGCATACAACGTCTTTGCAAAAATTAAGGTTTCAGTTCCTCAGAACTCCTCTACTCCACCTCTACTCCACATTG…	PREDICTED: 4-diphosphocytidyl-2-C-methyl-D-erythritol kinase, chloroplastic [Elaeis guineensis]	XP_010922252.1	397	0
c73511_g1_i1	1419	AGGGAAGCGCGAAGCCTTGATTCTCTGCTCCTGCCCGACTTTGTCTTACTCTCGCCTCCTCCACTCCTATATATCGAGCTCGATTTCGATCCTTTGAACGAAACCCTAGAGGTGGGGGGAAAAAAATTCCAATGGCGCTTCGATCCAATCTCTTCCTGTCTCATCATCTTCCCAATCTCGGTCCCTCCTCAAACTCCAATCCACTGTCTCCTTCCTTCTGCATTCCTTGCTCACAATTCCCGTTCCCTCGCCATCCAATTCAAGTTTTAGGTGGTTTAAAAAGAAAGGAGGGAAGTGGAGTTGCTGTTAAGCGGAATTTGCCAATTTTCGCCGCTGCGCAAAAAGGAGAAAATGAGAGTGATGTTGTGAAAGAGAGGAGCGTGTCTGTGGTTTTATTGG…	PREDICTED: 2-C-methyl-D-erythritol 4-phosphate cytidylyltransferase, chloroplastic isoform X1 [Elaeis guineensis]	XP_010907549.1	316	8e-116
c73511_g1_i2	2846	CGCTGCGTCCTACCTTCTCTGATCTGGAGTCTCACCGCAAGTAGTTGAAGGATTCATATGCATCTTATCAATCTAGTTAAATCTTCATATACTAGTATTAAATAAATCACTTAAACATAACCAACTCAGCTTAAATCTCAAAAGTGGAGGATTGCAGTCGTCAATTAATCAGAACAAGGCAAGCGCTGATAACTCGAGCAGCACATACTAAATTTCTTAATCAGCAATGAATGTAGAACATTTGCCTGATGTTAAAATTGTTGTGTTATTGCATAATTAATAGAAAATTTGAGAGATAATCAAGCGGAGTAAATCAGTCGTGGTTTTGGTCATGGAATGAAGCCCACAAAATTAAGTTGCAAGGCAGGTCCAATTCATGATTAGTTTTGTGTCATAGAT…	PREDICTED: 2-C-methyl-D-erythritol 4-phosphate cytidylyltransferase, chloroplastic isoform X1 [Elaeis guineensis]	XP_010907549.1	316	2e-110
c73683_g1_i2	1260	CAAAAATAGAATATTTCCTATAATTCATGGAATCTTCATTACGTTCCGGCATATAAAGTCCATGCGAAAACCGTGAGTTGGGATTGTAGGCTTATATTTTGAGGTCGCAGAAACCTCAATATACGGACAGTGGTATAAAATAAAGTTTATACTGTATCTATGCGGTTTTCGTGATTCTACTTATAAATTTATTTTTCTCACCCTCTCCCTCTCGTTCTCGTTTTTTCGGGTGGCCATGGCTTCTTCATCTCTCTCCTCCCTCTCTCTCCCCTGCTTCTCAGCAAAAACCAAAACCCTAATTCTTCCTTCATCTCAATTTCTCTCTCCTCTCTCTTCAATCCCTCAATCTCGCCGCTCAGTCTCCACTCTTCGCCCAGTCTCCACTCTTCGCCCAGTCTC…	PREDICTED: 2-C-methyl-D-erythritol 2,4-cyclodiphosphate synthase, chloroplastic [Musa acuminata subsp. malaccensis]	XP_009397837.1	235	2e-105
c165476_g1_i1	1706	GAGAGAGAGAGAGAGAGAGGAAAAGGTGAAAAAAAAACCCCCAATTCTTCCTTCGGCGATGTCTTCGATGTCTTCGATTCAGCTCGGCCGCTTCTCGAACCTTCTACTTCCGTCGGGGATAACTCCTTCTCGCAGATCGATGATCTCCGTCCGTTGCTCCGCCGGCGGCGACACCGCATCCACTGCGGCGCCGGGGGCGGCTCTGGACGCGGACTTCGACAAGAAGGCGTTCCGTCATAACCTCACTCGAAGCGACAACTACAACCGCAGGGGTTTCGGTCACAAGGAAGCCACCATGGAGCTTATGAACCAAGAGTACACAAGTGATGTGATAAAGACTTTGAAGGAGAACGGGAACGAGTACACGTGGGGCGATGTGACTGTGAAGCTAGCAGAGGC…	4-hydroxy-3-methylbut-2-enyl diphosphate reductase [Hevea brasiliensis]	ACG55683.1	462	0
c83381_g3_i2	1184	CTTGCTATTGCAAGAAGTAGCTAAAAAGCAACATGCATTCTTTGATTAAATTAACAACATAAGCATAACGAAACTTGACTCACGAAAATGATGATCCAGATTATCATAATAACCAATTGAATTTAAAACTGCAGAAGGAAACAACAAGAGGGCTCCAAATAGAACAACAAAATGCTAGTCTCATCCTATCAGCAAACATTTCAGCTGCTGGTTATTCCAACAAAATATTGATGCACAAACATTTGATCAACTGGTATCAAACCTTTTCTGATCATGTTCACCTTCTATGTCACAGCTTATGAATAGTTTTCATATCAGCTACCTCCTGGAGCGTACCTTTCTCAACATGATCCCACCATCTGAACAGGAAGTTATCGACAACCAGCCTGAACCATGGAG…	PREDICTED: isopentenyl-diphosphate Delta-isomerase I [Nelumbo nucifera]	XP_010260544.1	329	6e-149
c83381_g3_i1	921	CACAAATTCAACAAAACCTTGATCAGATTGGCAAAGCAATTAACTGGATGGCAAGAAATTCAAGTCACACCTCAAACAACACAATGAAAAGAATTTTTCCACATAAATGGAAAAACTACATGCAGCGACAAACAAGAAGGGGGTTTCCAAATAGCACAAGCAAATACTAGTCTGATCATACCAGTTCAGAGTACAGTTTATTCCAACAAAAAAAATAATGCCTGATTGTTTCATCAAACTGCTTTCAAAAATTCCCCCAAATTAAGCTCACCGTTTACAACAGCTTATGAATTGTTTTCATGTCTTCAACCTCCTGAAGAGTGCCCTTCTCAACATGATCCCACCACTTGAGCAGGAAGTTGTCAACAACCAGCCTGAACCAAGGAGACAGCTTAATAC…	PREDICTED: isopentenyl-diphosphate Delta-isomerase I [Nelumbo nucifera]	XP_010260544.1	329	9e-143
c89590_g2_i3	1133	TTGTTGTCATTTGCATTGTTTCAACTGTAACTAAATGTTAAACAAAAGTTGCAAGCAATGACACAACCTTATACAATGAAGCACCAATTGAATGTATTTGTTAGGAAATCGCCTAAAGCCGAACTCCAGACTAAAAATAGTAAAATGAATAGTAGTAATTAAGCCAAAAGGGAAGCCTTCTATGGAGTCCTAGGTACACTTCAACTCGACTAACTAAATATATTCACCCAACTTAATATGGAAATAATCCCACATCTTATTTCATTCTACCAAATCCAACAACCACCCAAATCAGACTATTAGCCCACAAAACCAATTCAATGCGAGACACTTCATAAGAGACTGTACCATGGTCATATCATGGAGATAGTGTCCCAACCCTCCTTTCGACACTGCAGT…	geranylgeranyl diphosphate synthase, partial [Allium sativum]	AEG47694.1	357	7e-77
